# Supplementary material for: Forebrain-specific conditional calcineurin deficiency induces dentate gyrus immaturity and hyper-dopaminergic signaling in mice
Source: Mol Brain. 2022 Nov 22;15:94. doi: 10.1186/s13041-022-00981-0 (PMC9682671; doi:10.1186/s13041-022-00981-0)
Supplement: Supplementary file 2 — Additional file 2: Table S1. Antibodies used in this study. Table S2. Raw data of RT-PCR used for analyses. Table S3. Differentially expressed genes (DEGs) in the DG of Cn mutant mice. Table S4. Pathway enrichment analysis of DEGs. Table S5. Comparison of gene expression patterns in the DG of adult Cn mutant mice with those of infant mice at different time points after birth. [file 13041_2022_981_MOESM2_ESM.xlsx]

## Sheet: TableS1
Table S1. Antibodies used in this study
Name	Type	Source
Immunohistochemistry
Calbindin D28K	Rabbit polyclonal IgG	214002; Synaptic Systems
GluA1	Rabbit polyclonal IgG	AB1504; Millipore
Doublecortin	Rabbit polyclonal IgG	AB18723; Abcam, Cambridge, UK
Calretinin	Mouse monoclonal IgG	6B3; Swant
CREB	Rabbit monoclonal IgG	9197; Cell Signaling Technology
Phospho-CREB (Ser133)	Rabbit monoclonal IgG	9198; Cell Signaling Technology
Glial fibrillary acidic protein (GFAP)	Rabbit polyclonal IgG	G9296; Sigma-Aldrich
Polysialic acid-NCAM (PSA-NCAM)	Mouse monoclonal IgM	MAB5324; Millipore
S100B	Mouse monoclonal IgG	S2532; Sigma-Aldrich
Immunoblotting
CREB	Rabbit monoclonal IgG	9197; Cell Signaling Technology
Phospho-CREB (Ser133)	Rabbit monoclonal IgG	9198; Cell Signaling Technology
Phospho-DARPP-32 (Thr34)	Mouse monoclonal IgG	CC500; Rockefeller University
Phospho-GluR1 (Ser845)	Rabbit polyclonal IgG	p1160-845; PhosphoSolutions
Phospho-ERK(Thr202/Tyr204)	Rabbit polyclonal IgG	9101; New England BioLabs
Phospho-PDE4 (Ser133)	Rabbit polyclonal IgG	Plattner et al., Nat Neurosci. 2015 Aug;18(8):1094-1100
DARPP-32	Rabbit polyclonal IgG	2302; Cell Signaling Technology
GluA1	Mouse monoclonal IgG	sc-13152; Santa Cruz Biotechnology
ERK	Rabbit polyclonal IgG	9102; New England BioLabs
PDE4B1	Goat polyclonal IgG	sc-25086; Santa Cruz Biotechnology

## Sheet: TableS2
Table S2. Raw data of RT-PCR used for analyses
		Ct value
Mouse ID	Replicate	β-actin	Dsp	Tdo2	Drd1a
Control #1	1	415.54	741.5	712.17	272.76
	2	404.91	759.21	783.2	267.38
	3	-	755.17	778.04	-
Control #2	1	502.08	579.51	818.2	420.57
	2	517.04	629.29	806.75	436.77
	3	-	623.1	823.43	-
Control #3	1	558.82	657.71	948.91	445.74
	2	519.04	702.09	962.73	441.17
	3	-	646.24	993.77	-
Control #4	1	536.75	737.84	832.86	408.54
	2	515.77	839.06	862.45	415.81
	3	-	753.64	852.78	-
Control #5	1	562.48	459.65	883.06	485.22
	2	564.3	626.54	865.03	475.98
	3	-	622.52	848.25	-
Control #6	1	598.65	749.05	944.92	498.8
	2	600.15	706.17	922.05	485.27
	3	-	703.68	869.09	-
Control #7	1	597.26	783.87	762.71	358.67
	2	584.66	729.4	753.83	344.34
	3	-	711.37	700.29	-
Control #8	1	497.2	777.52	825.91	287.07
	2	459.31	672.93	702.76	272.14
	3	-	684.31	620.66	-
Control #9	1	464	553.33	642.15	411.83
	2	365.2	538.94	640.52	416.54
	3	-	598.9	783.85	-
Mutant #1	1	510.66	257.83	211.84	493.01
	2	490.74	243.56	209.05	486.39
	3	-	266.41	232.38	-
Mutant #2	1	548.25	242.43	188.29	692.36
	2	529.26	241.69	184.8	695.41
	3	-	245.27	209.17	-
Mutant #3	1	567.16	330.31	107.12	624.22
	2	557.31	310.09	120.55	588.69
	3	-	314.29	108.61	-
Mutant #4	1	589.28	209.57	41.749	871.71
	2	560.69	212.07	40.162	891.96
	3	-	216.75	44.263	-
Mutant #5	1	582.04	431.49	507.47	454.73
	2	552.32	440.92	464.76	459.08
	3	-	457.4	485.45	-
Mutant #6	1	499.3	359.28	187.67	368.9
	2	483.02	356.23	192.01	384.29
	3	-	363.92	180.85	-

## Sheet: TableS3
Table S3. Differentially expressed genes (DEGs) in the DG of Cn mutant mice
Probe Set ID	Symbol	EntrezGene ID	Description	Fold Change	P-Value
1450368_a_at	Ppp3r1	19058	protein phosphatase 3, regulatory subunit B, alpha isoform (calcineurin B, type I)	-2.5821	5.3e-09
1421786_at	Ppp3r1	19058	protein phosphatase 3, regulatory subunit B, alpha isoform (calcineurin B, type I)	-2.1992	2.3e-07
1438543_at	Spata13	219140	spermatogenesis associated 13	1.7184	0.0005
1429906_at	AV348640	NA		1.6937	0.0312
1437865_at	Spata13	219140	spermatogenesis associated 13	1.5391	0.0018
1460101_at	1460101_at	NA		1.537	0.048
1439307_at	Cdh2	12558	cadherin 2	1.5243	5.7e-06
1442263_at	Rgs13	246709	regulator of G-protein signaling 13	1.5208	0.0009
1431880_at	3100003M19Rik	73082	RIKEN cDNA 3100003M19 gene	1.5139	8.1e-05
1432931_at	Nrxn3	18191	neurexin III	1.5089	0.0105
1427196_at	Wnk4	69847	WNK lysine deficient protein kinase 4	1.4899	0.0003
1445765_at	9430011C21Rik	319791	RIKEN cDNA 9430011C21 gene	1.4812	0.0019
1454656_at	Spata13	219140	spermatogenesis associated 13	1.4773	0.0001
1436978_at	Wnt9a	216795	wingless-type MMTV integration site 9A	-1.4642	0.0188
1449244_at	Cdh2	12558	cadherin 2	1.4549	4.1e-09
1427038_at	Penk	18619	preproenkephalin	1.4527	0.0053
1435415_x_at	Marcksl1	17357	MARCKS-like 1	-1.4289	0.006
1418304_at	Cdhr1	170677	cadherin-related family member 1	-1.4268	0.0195
1437185_s_at	Tmsb10	19240	thymosin, beta 10	1.4209	0.0005
1429764_at	Rflnb	76566	family with sequence similarity 101, member B	1.4183	0.0102
1437262_x_at	Bcas2	68183	breast carcinoma amplified sequence 2	-1.4162	0.0278
1419127_at	Npy	109648	neuropeptide Y	1.4147	0.0009
1441936_x_at	4930447M23Rik	108871	RIKEN cDNA 4930447M23 gene	-1.4139	0.0033
1419533_at	Nhlh1	18071	nescient helix loop helix 1	1.4113	0.0111
1458667_at	Ninl	78177	ninein-like	-1.4074	0.0029
1436902_x_at	Tmsb10	19240	thymosin, beta 10	1.4034	0.0038
1417420_at	Ccnd1	12443	cyclin D1	1.3998	2.1e-05
1433652_at	Igsf1	209268	immunoglobulin superfamily, member 1	-1.3963	0.041
1419093_at	Tdo2	56720	tryptophan 2,3-dioxygenase	-1.3924	0.0273
1439665_at	Lpar4	78134	lysophosphatidic acid receptor 4	-1.3883	0.0052
1418743_a_at	Tesc	57816	tescalcin	1.3774	0.0004
1440177_at	Grik3	14807	glutamate receptor, ionotropic, kainate 3	-1.3749	0.0043
1435482_at	Fibcd1	98970	fibrinogen C domain containing 1	-1.3707	0.0449
1418815_at	Cdh2	12558	cadherin 2	1.3707	4.1e-06
1439684_at	4930570G19Rik	329782	RIKEN cDNA 4930570G19 gene	-1.3707	0.0387
1437226_x_at	Marcksl1	17357	MARCKS-like 1	-1.3667	0.0035
1433892_at	Spag5	54141	sperm associated antigen 5	1.3661	0.0179
1456603_at	Rflnb	76566	family with sequence similarity 101, member B	1.3656	0.0176
1418744_s_at	Tesc	57816	tescalcin	1.3633	0.0015
1455978_a_at	Matn2	17181	matrilin 2	-1.3606	0.0009
1441172_at	1441172_at	NA		1.353	0.0084
1430167_a_at	Rwdd3	66568	RWD domain containing 3	-1.3503	0.014
1455770_at	Tdo2	56720	tryptophan 2,3-dioxygenase	-1.3496	0.0415
1438676_at	Gbp6	100702	guanylate binding protein 6	-1.3452	0.048
1417489_at	Npy2r	18167	neuropeptide Y receptor Y2	-1.3327	7.2e-06
1422841_at	Gpat4	102247	1-acylglycerol-3-phosphate O-acyltransferase 6 (lysophosphatidic acid acyltransferase, zeta)	1.3323	0.0007
1418634_at	Notch1	18128	notch 1	1.3308	0.0034
1444531_at	AI847438	NA		-1.3302	0.0007
1436013_at	Gsg1l	269994	GSG1-like	1.3267	0.0309
1457702_at	Gpr12	14738	G-protein coupled receptor 12	-1.3232	0.0009
1434249_s_at	Trim9	94090	tripartite motif-containing 9	-1.3229	0.0212
1453972_x_at	Med1	19014	mediator complex subunit 1	1.32	0.0069
1448424_at	Frzb	20378	frizzled-related protein	-1.3194	0.0466
1425514_at	Pik3r1	18708	phosphatidylinositol 3-kinase, regulatory subunit, polypeptide 1 (p85 alpha)	1.3153	0.0006
1448698_at	Ccnd1	12443	cyclin D1	1.3141	0.0028
1417419_at	Ccnd1	12443	cyclin D1	1.3134	3.6e-05
1454783_at	Il13ra1	16164	interleukin 13 receptor, alpha 1	-1.3131	0.0389
1432899_at	4833408G04Rik	74578	RIKEN cDNA 4833408G04 gene	1.3106	0.0014
1448593_at	Wisp1	22402	WNT1 inducible signaling pathway protein 1	1.3104	0.0124
1450003_at	Adra2b	11552	adrenergic receptor, alpha 2b	1.3075	0.0106
1431153_at	1431153_at	NA		1.3068	0.002
1451809_s_at	Rwdd3	66568	RWD domain containing 3	-1.3059	0.0102
1422699_at	Alox12	11684	arachidonate 12-lipoxygenase	1.3036	0.0487
1455179_at	Mpp7	75739	membrane protein, palmitoylated 7 (MAGUK p55 subfamily member 7)	1.3026	0.0458
1430152_at	Eps15	13858	epidermal growth factor receptor pathway substrate 15	-1.3011	0.0056
1451737_at	Pik3r1	18708	phosphatidylinositol 3-kinase, regulatory subunit, polypeptide 1 (p85 alpha)	1.3008	6.2e-05
1458389_at	BB211886	NA		1.2998	0.0124
1457635_s_at	Nr3c1	14815	nuclear receptor subfamily 3, group C, member 1	-1.2992	0.001
1423084_at	B3galt2	26878	UDP-Gal:betaGlcNAc beta 1,3-galactosyltransferase, polypeptide 2	-1.2972	0.0276
1437850_a_at	Cnbp	12785	cellular nucleic acid binding protein	-1.2971	0.0207
1424481_s_at	Armcx5	494468	armadillo repeat containing, X-linked 5	-1.2965	0.0091
1442998_at	1442998_at	NA		1.296	0.0043
1449337_at	Tdo2	56720	tryptophan 2,3-dioxygenase	-1.2954	0.0406
1427217_at	Zfp455	218311	zinc finger protein 455	-1.2943	0.0081
1442586_at	Socs2	216233	suppressor of cytokine signaling 2	1.294	0.0212
1456673_at	Trim71	636931	tripartite motif-containing 71	-1.2928	0.0115
1419532_at	Il1r2	16178	interleukin 1 receptor, type II	1.2914	0.0141
1424415_s_at	Spon1	233744	spondin 1, (f-spondin) extracellular matrix protein	-1.2913	0.0028
1439425_x_at	Mettl22	239706	methyltransferase like 22	-1.2907	0.0236
1417645_at	Sspn	16651	sarcospan	-1.2887	0.041
1429071_at	Me3	109264	malic enzyme 3, NADP(+)-dependent, mitochondrial	-1.2886	0.0042
1459695_at	AU040352	NA		1.2874	0.0143
1433325_at	9330154F10Rik	77554	RIKEN cDNA 9330154F10 gene	1.2864	0.0291
1440235_at	Itga10	213119	integrin, alpha 10	1.2854	0.0021
1436528_at	Kazald1	107250	Kazal-type serine peptidase inhibitor domain 1	-1.2854	0.0239
1429001_at	Pir	69656	pirin	-1.2853	0.0371
1440158_x_at	Chchd7	66433	coiled-coil-helix-coiled-coil-helix domain containing 7	-1.2836	0.0122
1434984_at	Plk5	216166	polo-like kinase 5	1.2836	0.0314
1449221_a_at	Rrbp1	81910	ribosome binding protein 1	1.2818	0.01
1451511_at	Hibch	227095	3-hydroxyisobutyryl-Coenzyme A hydrolase	-1.2815	0.024
1429348_at	Sema3c	20348	sema domain, immunoglobulin domain (Ig), short basic domain, secreted, (semaphorin) 3C	1.2814	0.0372
1416077_at	Adm	11535	adrenomedullin	1.2813	0.0029
1456577_x_at	Pitrm1	69617	pitrilysin metallepetidase 1	-1.2812	0.0033
1454157_a_at	Pla2g2d	18782	phospholipase A2, group IID	1.2808	0.0153
1449910_at	Gm14296	102639598		-1.2796	0.0047
1436987_at	Ism1	319909	isthmin 1 homolog (zebrafish)	-1.2781	0.0153
1440495_at	Rmst	110333	rhabdomyosarcoma 2 associated transcript (non-coding RNA)	1.2773	6.8e-05
1439406_x_at	Fars2	69955	phenylalanine-tRNA synthetase 2 (mitochondrial)	-1.2769	0.0016
1452472_at	Rtp3	235636	receptor transporter protein 3	1.2763	0.0031
1418094_s_at	Car4	12351	carbonic anhydrase 4	-1.2745	0.0084
1433743_at	Dach1	13134	dachshund 1 (Drosophila)	-1.2717	0.001
1442157_at	A930041H05Rik	77834	RIKEN cDNA A930041H05 gene	1.2708	0.0118
1459281_at	1459281_at	NA		-1.2705	0.0029
1416166_a_at	Prdx4	53381	peroxiredoxin 4	-1.2702	0.0106
1451547_at	Iyd	70337	iodotyrosine deiodinase	-1.2701	0.0184
1443125_at	Trip12	14897	thyroid hormone receptor interactor 12	1.2695	0.0252
1444437_at	Usp34	17847	ubiquitin specific peptidase 34	-1.2694	0.0032
1458107_at	BB310489	NA		-1.2694	0.006
1441890_x_at	Tmeff1	230157	transmembrane protein with EGF-like and two follistatin-like domains 1	-1.2687	0.0046
1460693_a_at	Col9a3	12841	collagen, type IX, alpha 3	-1.2671	0.0328
1460045_at	Cdh7	241201	cadherin 7, type 2	1.2669	0.0273
1459485_at	1459485_at	NA		1.2647	0.013
1436332_at	Hspb6	243912	heat shock protein, alpha-crystallin-related, B6	1.2643	0.0357
1434452_x_at	Eif2a	229317	eukaryotic translation initiation factor 2A	-1.2627	0.0399
1453291_at	Hmgxb4	70823	HMG box domain containing 4	1.2606	0.0045
1427426_at	Kcnq5	226922	potassium voltage-gated channel, subfamily Q, member 5	-1.2604	0.0491
1451811_at	Cacng6	54378	calcium channel, voltage-dependent, gamma subunit 6	-1.2599	0.0038
1454869_at	Dcaf12l1	245404	DDB1 and CUL4 associated factor 12-like 1	-1.2599	0.0101
1448745_s_at	Lor	16939	loricrin	-1.2597	0.0051
1438651_a_at	Aplnr	23796	apelin receptor	1.2593	0.0041
1440559_at	Hmga2-ps1	15365	high mobility group AT-hook 2, pseudogene 1	-1.2591	0.0117
1435884_at	Itsn1	16443	intersectin 1 (SH3 domain protein 1A)	-1.2589	0.0471
1456594_at	Gm1971	100038680	predicted gene 1971	1.2583	0.0212
1454694_a_at	Top2a	21973	topoisomerase (DNA) II alpha	1.2582	0.0337
1449340_at	Sostdc1	66042	sclerostin domain containing 1	1.2578	0.0107
1439956_at	Ms4a6b	69774	membrane-spanning 4-domains, subfamily A, member 6B	-1.2571	0.0279
1418603_at	Avpr1a	54140	arginine vasopressin receptor 1A	-1.2566	0.0263
1447610_at	Tmem184c	234463	transmembrane protein 184C	1.2565	0.0046
1443541_at	Gm5148	381438	predicted gene 5148	-1.256	0.029
1421697_at	Ush2a	22283	Usher syndrome 2A (autosomal recessive, mild)	1.2551	0.0205
1448804_at	Cyp11a1	13070	cytochrome P450, family 11, subfamily a, polypeptide 1	1.2545	0.0202
1434917_at	Cobl	12808	cordon-bleu	1.254	0.0072
1425965_at	Ubc	22190	ubiquitin C	1.253	0.0347
1441756_at	BI499715	NA		-1.2523	0.0106
1444409_at	Rph3al	380714	rabphilin 3A-like (without C2 domains)	1.2515	0.0331
1455787_x_at	Minpp1	17330	multiple inositol polyphosphate histidine phosphatase 1	-1.2513	0.0063
1425495_at	Zfp62	22720	zinc finger protein 62	-1.2508	0.0095
1421410_a_at	Pstpip2	19201	proline-serine-threonine phosphatase-interacting protein 2	-1.2503	0.014
1425306_at	BC027072	225004	cDNA sequence BC027072	1.2494	0.0005
1455087_at	Snhg14	52480	DNA segment, Chr 7, ERATO Doi 715, expressed	-1.249	0.0402
1420092_at	Morc3	338467	microrchidia 3	-1.2486	0.0117
1425216_at	Ffar2	233079	free fatty acid receptor 2	1.248	0.0002
1450263_at	Pcdhb5	93876	protocadherin beta 5	1.2479	0.0158
1445500_at	AW538733	NA		1.2477	0.025
1455946_x_at	Tmsb10	19240	thymosin, beta 10	1.2472	0.0037
1416757_at	Zwilch	68014	Zwilch, kinetochore associated, homolog (Drosophila)	-1.2471	0.024
1422561_at	Adamts5	23794	a disintegrin-like and metallopeptidase (reprolysin type) with thrombospondin type 1 motif, 5 (aggrecanase-2)	1.247	0.0121
1439415_x_at	Rps21	66481	ribosomal protein S21	-1.2465	0.0071
1436750_a_at	Oxct1	67041	3-oxoacid CoA transferase 1	-1.2461	0.0486
1440692_at	Gm364	245423	predicted gene 364	1.246	0.0394
1419688_at	Gpc6	23888	glypican 6	1.246	0.0061
1448506_at	Serpina6	12401	serine (or cysteine) peptidase inhibitor, clade A, member 6	1.2454	0.0205
1447266_at	Utp18	217109	UTP18, small subunit (SSU) processome component, homolog (yeast)	-1.2443	0.0182
1440404_at	AW557797	NA		1.2442	0.0093
1456266_at	Rpl30	19946	ribosomal protein L30	-1.2442	0.0318
1439331_at	4932439E07Rik	103405	RIKEN cDNA 4932439E07 gene	1.2432	0.0044
1453590_at	Arl5b	75869	ADP-ribosylation factor-like 5B	1.2426	0.0218
1439018_at	Fhdc1	229474	FH2 domain containing 1	1.2421	0.0372
1451967_x_at	Kpnb1	16211	karyopherin (importin) beta 1	-1.2418	0.0207
1433681_x_at	Capn3	12335	calpain 3	-1.2417	0.0455
1432037_at	Ppp1r9a	243725	protein phosphatase 1, regulatory (inhibitor) subunit 9A	1.2412	0.0187
1439839_at	D130051D11Rik	319737	RIKEN cDNA D130051D11 gene	1.2404	0.03
1423410_at	Meig1	104362	meiosis expressed gene 1	-1.2395	0.0138
1451922_at	Lman1l	235416	lectin, mannose-binding 1 like	-1.2393	0.005
1450268_at	Fign	60344	fidgetin	1.2389	0.0265
1432386_a_at	Phf7	71838	PHD finger protein 7	-1.2387	0.0434
1432456_at	4930533B18Rik	75168	RIKEN cDNA 4930533B18 gene	1.2385	0.0006
1418141_at	Dcx	13193	doublecortin	1.2381	0.0052
1450044_at	Fzd7	14369	frizzled homolog 7 (Drosophila)	1.2377	0.0397
1446099_at	Mm.418794	NA		1.2376	0.0097
1454366_at	4833419A21Rik	73755	RIKEN cDNA 4833419A21 gene	1.2375	0.0058
1441216_at	St3gal1	20442	ST3 beta-galactoside alpha-2,3-sialyltransferase 1	1.2374	0.0099
1438628_x_at	Cntn3	18488	contactin 3	-1.2373	0.0252
1416200_at	Il33	77125	interleukin 33	-1.2372	0.0212
1442551_at	Mm.404688	NA		1.2371	0.0213
1453191_at	Col27a1	373864	collagen, type XXVII, alpha 1	1.2369	0.0261
1453262_at	2810032G03Rik	72669	RIKEN cDNA 2810032G03 gene	-1.2368	0.001
1442700_at	Pde4b	18578	phosphodiesterase 4B, cAMP specific	1.2368	0.0306
1439397_at	Fmn1	14260	formin 1	-1.2365	0.0386
1459823_at	Ehd2	259300	EH-domain containing 2	1.2361	0.0168
1421530_a_at	Grm8	14823	glutamate receptor, metabotropic 8	-1.236	0.0221
1439222_at	Morc2b	240069	microrchidia 2B	1.2357	0.0131
1431514_at	5730453C05Rik	70563	RIKEN cDNA 5730453C05 gene	1.2348	0.009
1445291_at	C230037L18Rik	100532730	RIKEN cDNA C230037L18 gene	-1.2346	0.0478
1451105_at	Vash2	226841	vasohibin 2	1.2344	0.0139
1420881_at	Nsd1	18193	nuclear receptor-binding SET-domain protein 1	1.2338	0.0373
1458836_at	Calb1	12307	calbindin 1	-1.2334	0.0247
1437539_at	Prkaa1	105787	protein kinase, AMP-activated, alpha 1 catalytic subunit	-1.2324	0.01
1439596_at	Mm.26003	NA		-1.2319	0.0141
1433602_at	Gabra5	110886	gamma-aminobutyric acid (GABA) A receptor, subunit alpha 5	-1.2318	0.0005
1421399_at	Insm1	53626	insulinoma-associated 1	1.2318	0.0223
1438331_at	Mm.404596	NA		1.2317	0.0091
1435244_at	Vav2	22325	vav 2 oncogene	1.2316	0.0178
1457490_at	BB304331	NA		1.2312	0.0478
1457516_at	A730087J23Rik	319305	RIKEN cDNA A730087J23 gene	1.2311	0.0048
1456766_at	Ccdc151	77609	coiled-coil domain containing 151	1.2306	0.0297
1459618_at	BB486980	NA		1.2303	0.0161
1423510_at	Iapp	15874	islet amyloid polypeptide	1.2295	0.0043
1418853_at	Apon	28194	apolipoprotein N	1.229	0.0217
1441557_at	Kmt5a	67956	SET domain containing (lysine methyltransferase) 8	1.2288	0.0186
1460264_at	C81600	97655	expressed sequence C81600	1.2286	0.0017
1447976_at	AI596198	99029	expressed sequence AI596198	-1.2265	0.0092
1438610_a_at	Cryz	12972	crystallin, zeta	-1.2264	0.0192
1446282_at	Gm20754	626082	uncharacterized LOC626082	-1.2264	0.0038
1459513_at	AU040911	NA		-1.2261	0.0296
1455287_at	Cdk6	12571	cyclin-dependent kinase 6	1.2254	0.0056
1441620_at	BB481004	NA		1.2253	0.0146
1437526_x_at	Hnrnpr	74326	heterogeneous nuclear ribonucleoprotein R	-1.2251	0.004
1442334_at	Gm13043	545693	predicted gene 13043	1.2248	0.005
1434797_at	Kirrel	170643	kin of IRRE like (Drosophila)	1.2246	0.007
1443322_at	AV328597	NA		-1.2242	0.0402
1450389_s_at	Pip5k1b	18719	phosphatidylinositol-4-phosphate 5-kinase, type 1 beta	-1.2241	0.0128
1441792_at	Zfp945	240041	zinc finger protein 945	-1.2241	0.0275
1447107_at	Ddx55	67848	DEAD (Asp-Glu-Ala-Asp) box polypeptide 55	1.224	0.0067
1449950_at	Fam133b	68152	family with sequence similarity 133, member B	1.2239	0.0087
1435627_x_at	Marcksl1	17357	MARCKS-like 1	-1.2232	0.0449
1460654_at	Slc30a3	22784	solute carrier family 30 (zinc transporter), member 3	1.2225	0.005
1460042_at	Slc23a3	22626	solute carrier family 23 (nucleobase transporters), member 3	1.2225	0.0164
1447460_at	AI551249	NA		-1.2225	0.0375
1426817_at	Mki67	17345	antigen identified by monoclonal antibody Ki 67	1.2225	0.029
1441535_at	1441535_at	NA		1.2224	0.0437
1459810_at	1110008F13Rik	67388	RIKEN cDNA 1110008F13 gene	-1.2218	0.0002
1455234_at	B3galt1	26877	UDP-Gal:betaGlcNAc beta 1,3-galactosyltransferase, polypeptide 1	-1.2217	0.008
1450960_at	Igfbpl1	75426	insulin-like growth factor binding protein-like 1	1.2216	0.0021
1425252_a_at	Mad1l1	17120	MAD1 mitotic arrest deficient 1-like 1	-1.2216	0.001
1442780_at	AW047760	NA		1.2215	0.0165
1427844_a_at	Cebpb	12608	CCAAT/enhancer binding protein (C/EBP), beta	1.2212	6.2e-06
1452083_a_at	Pja1	18744	praja1, RING-H2 motif containing	-1.2203	0.0258
1442762_at	Ttll10	330010	tubulin tyrosine ligase-like family, member 10	1.2201	0.0096
1437285_at	Nadk2	68646	NAD kinase domain containing 1	-1.2201	0.0364
1443369_at	Vwa5b2	328643	von Willebrand factor A domain containing 5B2	1.22	0.0353
1440573_at	Gm2590	100040086	predicted gene 2590	1.22	0.0415
1451342_at	Spon1	233744	spondin 1, (f-spondin) extracellular matrix protein	-1.2199	0.0105
1433407_at	Mcm10	70024	minichromosome maintenance deficient 10 (S. cerevisiae)	1.2199	0.0284
1421317_x_at	Myb	17863	myeloblastosis oncogene	1.219	0.0475
1428026_at	Tshz2	228911	teashirt zinc finger family member 2	1.219	0.0165
1445617_at	BM207422	NA		1.2187	0.0485
1459688_at	1459688_at	NA		1.2186	0.0387
1423295_at	Tm9sf2	68059	transmembrane 9 superfamily member 2	-1.2182	0.023
1428005_at	2021-03-01	66112	MOCO sulphurase C-terminal domain containing 1	1.2179	0.0042
1453231_at	Cdkl1	71091	cyclin-dependent kinase-like 1 (CDC2-related kinase)	-1.2176	0.0332
1427344_s_at	Rasd2	75141	RASD family, member 2	1.2176	0.0146
1429796_at	Kalrn	545156	kalirin, RhoGEF kinase	-1.2176	0.0119
1429712_at	Zfp971	626848	ethanol induced 1	-1.2174	0.0345
1431201_at	Slc25a27	74011	solute carrier family 25, member 27	1.2174	0.0124
1457433_x_at	Zfp120	104348	zinc finger protein 120	-1.2172	0.0341
1448738_at	Calb1	12307	calbindin 1	-1.2166	0.0065
1429411_a_at	Eny2	223527	enhancer of yellow 2 homolog (Drosophila)	-1.2164	0.0055
1424674_at	Slc39a6	106957	solute carrier family 39 (metal ion transporter), member 6	-1.2161	0.0059
1419891_s_at	C77545	98140	expressed sequence C77545	1.216	0.0409
1456533_at	Dpy19l1	244745	dpy-19-like 1 (C. elegans)	1.2158	0.0478
1444850_at	Gm12169	210535	predicted gene 12169	1.2158	0.0379
1415922_s_at	Marcksl1	17357	MARCKS-like 1	-1.2155	0.0048
1438571_at	Bub1	12235	budding uninhibited by benzimidazoles 1 homolog (S. cerevisiae)	1.2154	0.0241
1423142_a_at	Gtpbp4	69237	GTP binding protein 4	-1.2154	0.0312
1455056_at	Lmo7	380928	LIM domain only 7	-1.2154	0.0014
1458740_at	BG075844	NA		1.2153	0.022
1422659_at	Camk2d	108058	calcium/calmodulin-dependent protein kinase II, delta	-1.2152	0.014
1458246_at	Gm30421	102632313		1.2152	0.0087
1442427_at	BB127931	NA		1.2149	0.0205
1442618_at	1442618_at	NA		1.2147	0.0027
1457558_at	Akain1	320722	RIKEN cDNA A330050F15 gene	-1.2147	0.0178
1429692_s_at	Gch1	14528	GTP cyclohydrolase 1	-1.2145	0.0147
1446329_at	Gkap1	56278	G kinase anchoring protein 1	1.2145	0.0142
1457017_at	Rmdn1	66302	family with sequence similarity 82, member B	-1.2143	0.0076
1426498_at	Kdm5c	20591	lysine (K)-specific demethylase 5C	1.2143	0.04
1421277_at	Spta1	20739	spectrin alpha 1	1.2139	0.0168
1440216_at	Ifitm5	73835	interferon induced transmembrane protein 5	1.2139	0.0027
1445882_at	Cd300lb	217304	CD300 antigen like family member B	1.2136	0.0144
1455421_x_at	Fam131b	76156	family with sequence similarity 131, member B	-1.2136	0.0267
1427809_at	BC010480	NA		1.2135	0.0071
1452455_at	Myof	226101	myoferlin	1.2132	0.0234
1416783_at	Tac1	21333	tachykinin 1	1.2132	0.003
1417455_at	Tgfb3	21809	transforming growth factor, beta 3	1.2131	0.0003
1455000_at	Gpr68	238377	G protein-coupled receptor 68	1.213	0.0116
1444897_at	AU017263	104936	expressed sequence AU017263	1.2125	0.008
1453428_at	Shisa9	72555	shisa homolog 9 (Xenopus laevis)	-1.2125	0.0271
1431847_at	5330439K02Rik	78282	RIKEN cDNA 5330439K02 gene	1.2125	0.0205
1455908_a_at	Scpep1	74617	serine carboxypeptidase 1	-1.2125	0.0107
1427157_at	Ccdc85a	216613	coiled-coil domain containing 85A	-1.2118	0.0264
1447010_at	Zfp609	214812	zinc finger protein 609	1.2118	0.0034
1420217_x_at	1420217_x_at	NA		1.2118	0.0308
1425853_s_at	Prlr	19116	prolactin receptor	1.2114	0.0103
1446516_at	Bcl7c	12055	B cell CLL/lymphoma 7C	1.211	0.0305
1452593_a_at	Eloc	67923	transcription elongation factor B (SIII), polypeptide 1	-1.211	0.0096
1458514_at	AA536887	101458	expressed sequence AA536887	1.2105	0.0116
1421669_at	Sult3a1	57430	sulfotransferase family 3A, member 1	1.2103	0.0041
1440377_at	Tigd5	105734	tigger transposable element derived 5	1.2103	0.0024
1420667_at	Doc2b	13447	double C2, beta	1.2099	0.0371
1423839_a_at	Btf3	218490	basic transcription factor 3	-1.2098	0.005
1452696_a_at	4933439C10Rik	74476	RIKEN cDNA 4933439C10 gene	-1.2097	0.0451
1439408_a_at	Med1	19014	mediator complex subunit 1	-1.2096	0.0417
1459681_at	AI451554	NA		1.2095	0.0212
1440468_at	D630023F18Rik	98303	RIKEN cDNA D630023F18 gene	-1.2094	0.0344
1449661_at	Suz12	52615	suppressor of zeste 12 homolog (Drosophila)	-1.2092	0.0074
1423400_at	Kl	16591	klotho	-1.2092	0.017
1420183_at	Lor	16939	loricrin	-1.2091	0.0009
1457729_at	AW492805	NA		-1.2091	0.0394
1433969_at	Cdkl4	381113	cyclin-dependent kinase-like 4	-1.209	0.014
1440709_at	C130081A10Rik	97550	RIKEN cDNA C130081A10 gene	1.2084	0.0137
1440797_at	Dlx6os3	67256	Dlx6 opposite strand transcript 2	1.2081	0.011
1454231_a_at	Rpgrip1	77945	retinitis pigmentosa GTPase regulator interacting protein 1	1.208	0.0017
1442610_at	Plxdc1	72324	plexin domain containing 1	1.2077	0.0015
1431946_a_at	Necab3	56846	N-terminal EF-hand calcium binding protein 3	1.2072	0.0447
1442540_at	C77609	96961	expressed sequence C77609	1.2071	0.0033
1446126_at	Gm40308	105244753		1.2069	0.0032
1447553_x_at	Ric3	320360	resistance to inhibitors of cholinesterase 3 homolog (C. elegans)	-1.2068	0.0302
1444385_at	BI076549	NA		-1.2067	0.0209
1429661_at	Rhobtb3	73296	Rho-related BTB domain containing 3	-1.2067	0.0145
1425502_x_at	BC003207	NA		1.2066	0.0138
1428653_x_at	Elavl1	15568	ELAV (embryonic lethal, abnormal vision)-like 1 (Hu antigen R)	-1.2066	0.033
1428586_at	Tmem41b	233724	transmembrane protein 41B	-1.2065	0.0254
1457899_at	Kalrn	545156	kalirin, RhoGEF kinase	1.2065	0.0059
1436593_at	1700016K19Rik	74230	RIKEN cDNA 1700016K19 gene	1.2059	0.0014
1445216_at	BE957394	NA		1.2059	0.0115
1424152_at	Sall4	99377	sal-like 4 (Drosophila)	1.2058	0.0204
1438818_at	Nmd3	97112	NMD3 homolog (S. cerevisiae)	-1.2058	0.0464
1424845_a_at	Cep68	216543	centrosomal protein 68	-1.2058	0.0077
1439263_at	Mpp6	56524	membrane protein, palmitoylated 6 (MAGUK p55 subfamily member 6)	-1.2056	0.0114
1460502_at	2010007E15Rik	69851	RIKEN cDNA 2010007E15 gene	1.2055	0.0031
1458657_at	1458657_at	NA		1.205	0.026
1454338_at	Prrc2c	226562	proline-rich coiled-coil 2C	1.2049	0.0424
1436298_x_at	Paics	67054	phosphoribosylaminoimidazole carboxylase, phosphoribosylaminoribosylaminoimidazole, succinocarboxamide synthetase	-1.2047	0.0111
1448710_at	Cxcr4	12767	chemokine (C-X-C motif) receptor 4	1.2043	0.0394
1456934_at	Calb1	12307	calbindin 1	-1.2041	0.0175
1457527_at	BB326150	NA		-1.2038	0.0069
1456574_at	Zfp800	627049	zinc finger protein 800	-1.2036	0.0277
1437631_at	Kcnip4	80334	Kv channel interacting protein 4	-1.2035	0.0133
1417812_a_at	Lamb3	16780	laminin, beta 3	-1.2034	0.0181
1442809_at	Scn9a	20274	sodium channel, voltage-gated, type IX, alpha	-1.2034	0.002
1431115_at	Tgif2	228839	TGFB-induced factor homeobox 2	1.2031	0.0231
1449992_at	Prss29	114662	protease, serine, 29	-1.2031	0.0074
1419773_at	Aplf	72103	aprataxin and PNKP like factor	1.2026	0.0244
1439608_at	BE952882	NA		-1.2024	0.0236
1427147_at	Mms22l	212377	MMS22-like, DNA repair protein	1.2024	0.0358
1459834_x_at	Spock3	72902	sparc/osteonectin, cwcv and kazal-like domains proteoglycan 3	1.2024	0.0152
1449242_s_at	Hrg	94175	histidine-rich glycoprotein	1.2022	0.0211
1460378_a_at	Tes	21753	testis derived transcript	1.2022	0.0199
1432243_a_at	4933433G15Rik	71274	RIKEN cDNA 4933433G15 gene	-1.2018	0.0439
1449087_at	Rnf141	67150	ring finger protein 141	-1.2018	0.0015
1437702_at	Tgm6	241636	transglutaminase 6	-1.2018	0.0198
1452107_s_at	Npnt	114249	nephronectin	-1.2017	0.0279
1437195_x_at	Mapk10	26414	mitogen-activated protein kinase 10	-1.2016	0.0022
1446821_at	BG075221	NA		1.2016	0.0071
1421137_a_at	Pkib	18768	protein kinase inhibitor beta, cAMP dependent, testis specific	-1.2014	0.0162
1445452_at	Traf1	22029	TNF receptor-associated factor 1	1.2014	0.0161
1439272_at	Lcorl	209707	ligand dependent nuclear receptor corepressor-like	-1.201	0.0236
1447819_x_at	Col8a1	12837	collagen, type VIII, alpha 1	1.2007	0.0242
1451626_x_at	1451626_x_at	NA		-1.2007	0.0328
1419072_at	Gstm7	68312	glutathione S-transferase, mu 7	-1.2005	0.0138
1448949_at	Car4	12351	carbonic anhydrase 4	-1.2003	0.0407
1440484_at	Unc5d	210801	unc-5 homolog D (C. elegans)	1.2002	0.0262
1432465_at	4933414I06Rik	74085	RIKEN cDNA 4933414I06 gene	-1.2002	0.0304

## Sheet: TableS4
Table S4. Pathway enrichment analysis of DEGs
Biogroup name	Source	Score	Common genes	Direction	P-value
regulation of cell differentiation	GO	18.1198	22	up	1.4e-08
single-organism process	GO	17.7067	60	up	2e-08
single-multicellular organism process	GO	16.7079	50	up	5.5e-08
signaling receptor activity	GO	14.3025	11	down	6.1e-07
regulation of multicellular organismal development	GO	14.1464	21	up	7.2e-07
lactation	GO	13.7208	4	up	1.1e-06
LEF1 binding site geneset 4	Broad MSigDB - Regulatory Motifs	13.5146	24	up	1.4e-06
cell differentiation	GO	13.0095	26	up	2.2e-06
cellular response to stimulus	GO	12.7879	37	up	2.8e-06
secretion	GO	12.7815	9	up	2.8e-06
positive regulation of cell differentiation	GO	12.7181	12	up	3e-06
blood vessel morphogenesis	GO	12.6934	10	up	3.1e-06
body fluid secretion	GO	12.4017	4	up	4.1e-06
Genes involved in GPCR ligand binding	Broad MSigDB - Canonical Pathways	11.8582	11	up	7.1e-06
gland development	GO	11.4134	8	up	1.1e-05
cardiovascular system development	GO	11.2692	13	up	1.3e-05
circulatory system development	GO	11.2692	13	up	1.3e-05
regulation of cell adhesion	GO	11.1594	9	up	1.4e-05
single organism signaling	GO	11.0563	32	up	1.6e-05
regulation of cellular component organization	GO	10.9516	20	up	1.8e-05
megakaryocyte development	GO	10.9093	2	up	1.8e-05
lamellipodium	GO	10.8599	3	up	1.9e-05
positive regulation of developmental process	GO	10.8509	14	up	1.9e-05
Neuroactive ligand-receptor interaction	Broad MSigDB - Canonical Pathways	10.8502	7	down	1.9e-05
Wnt signaling pathway	Broad MSigDB - Canonical Pathways	10.7422	4	down	2.2e-05
enzyme regulator activity	GO	10.6764	9	up	2.3e-05
Genes involved in GPCR downstream signaling	Broad MSigDB - Canonical Pathways	10.6247	11	up	2.4e-05
negative regulation of cell proliferation	GO	10.5326	10	up	2.7e-05
Genes involved in Signaling by GPCR	Broad MSigDB - Canonical Pathways	10.258	12	up	3.5e-05
regulation of neuron differentiation	GO	9.96714	7	up	4.7e-05
regulation of epithelial cell proliferation	GO	9.94699	6	up	4.8e-05
negative regulation of cell differentiation	GO	9.89521	9	up	5e-05
calcium ion binding	GO	9.81928	10	down	5.4e-05
negative regulation of response to stimulus	GO	9.78256	11	up	5.6e-05
hormone receptor binding	GO	9.54525	5	up	7.2e-05
developmental growth	GO	9.4725	8	up	7.7e-05
Influence of Ras and Rho proteins on G1 to S Transition	Broad MSigDB - Canonical Pathways	9.44933	3	up	7.9e-05
cell leading edge	GO	9.44736	7	up	7.9e-05
negative regulation of signal transduction	GO	9.37015	9	up	8.5e-05
vascular smooth muscle cell development	GO	9.27772	2	up	9.3e-05
neurogenesis	GO	9.27234	17	up	9.4e-05
MLLT7 binding site geneset 3	Broad MSigDB - Regulatory Motifs	9.18681	19	down	0.0001
kinase regulator activity	GO	9.18271	3	up	0.0001
Genes involved in Class A/1 (Rhodopsin-like receptors)	Broad MSigDB - Canonical Pathways	9.14075	8	up	0.0001
cell periphery	GO	9.13588	33	up	0.0001
Targets of MicroRNA CTCTGGA,MIR-520A,MIR-525	Broad MSigDB - Regulatory Motifs	9.06462	5	down	0.0001
Targets of MicroRNA AAAGACA,MIR-511	Broad MSigDB - Regulatory Motifs	8.97218	4	up	0.0001
Photoreceptor cadherin	InterPro	8.97186	1	down	0.0001
Parvalbumin	InterPro	8.97186	1	down	0.0001
regulation of neurogenesis	GO	8.96072	8	up	0.0001
Wnt-14 protein	InterPro	8.9235	1	down	0.0001
regulation of body fluid levels	GO	8.83167	6	up	0.0001
epithelial cell proliferation	GO	8.77638	4	up	0.0002
pattern specification process	GO	8.76104	2	down	0.0002
apicolateral plasma membrane	GO	8.73344	3	up	0.0002
cell division	GO	8.72204	8	up	0.0002
cellular component organization or biogenesis	GO	8.71584	29	up	0.0002
cellular component organization at cellular level	GO	8.70226	24	up	0.0002
HES1 promoter-Notch enhancer complex	Broad MSigDB - Canonical Pathways	8.60051	2	up	0.0002
Protamine P1	InterPro	8.56643	1	up	0.0002
Myristoylated alanine-rich C-kinase substrate MARCKS	InterPro	8.56643	1	down	0.0002
Inactivation of Gsk3 by AKT causes accumulation of b-catenin in Alveolar Macrophages	Broad MSigDB - Canonical Pathways	8.55358	2	up	0.0002
regulation of response to stimulus	GO	8.54597	20	up	0.0002
E-cadherin signaling in the nascent adherens junction	Broad MSigDB - Canonical Pathways	8.49779	3	up	0.0002
synapse organization	GO	8.49774	2	up	0.0002
regulation of Wnt receptor signaling pathway	GO	8.47799	3	up	0.0002
blood circulation	GO	8.47669	6	up	0.0002
mesenchymal cell development	GO	8.42194	3	up	0.0002
regulation of blood pressure	GO	8.30581	4	up	0.0002
Predicted Gene Targets for miR-342	TargetScan miRNA targets DB	8.30357	4	down	0.0002
negative regulation of developmental process	GO	8.30242	10	up	0.0002
protein complex binding	GO	8.29009	5	up	0.0003
RORA binding site geneset 1	Broad MSigDB - Regulatory Motifs	8.2421	4	down	0.0003
Cell Cycle: G1/S Check Point	Broad MSigDB - Canonical Pathways	8.23717	3	up	0.0003
Breast carcinoma amplified sequence 2	InterPro	8.23039	1	down	0.0003
Pancreatic cancer	Broad MSigDB - Canonical Pathways	8.18061	4	up	0.0003
Tryptophan 2,3-dioxygenase	InterPro	8.16093	1	down	0.0003
C-MYB transcription factor network	Broad MSigDB - Canonical Pathways	8.15928	4	up	0.0003
N-cadherin signaling events	Broad MSigDB - Canonical Pathways	8.14806	2	up	0.0003
heart trabecula morphogenesis	GO	8.13774	2	up	0.0003
cellular component organization or biogenesis at cellular level	GO	8.1232	24	up	0.0003
CARM1 and Regulation of the Estrogen Receptor	Broad MSigDB - Canonical Pathways	8.11584	2	up	0.0003
mesenchymal cell differentiation	GO	8.08924	3	up	0.0003
Chronic myeloid leukemia	Broad MSigDB - Canonical Pathways	8.01948	4	up	0.0003
Trk receptor signaling mediated by PI3K and PLC-gamma	Broad MSigDB - Canonical Pathways	7.97283	2	up	0.0003
Proenkephalin A	InterPro	7.96026	1	up	0.0003
lipid biosynthetic process	GO	7.95166	5	up	0.0004
Predicted Gene Targets for miR-190	TargetScan miRNA targets DB	7.90839	3	down	0.0004
negative regulation of multicellular organismal process	GO	7.87959	8	up	0.0004
Targets of MicroRNA ATGTTAA,MIR-302C	Broad MSigDB - Regulatory Motifs	7.8686	4	down	0.0004
Cell adhesion molecules (CAMs)	Broad MSigDB - Canonical Pathways	7.83245	2	up	0.0004
regulation of cell migration	GO	7.8114	7	up	0.0004
hormone metabolic process	GO	7.80283	4	up	0.0004
Presenilin action in Notch and Wnt signaling	Broad MSigDB - Canonical Pathways	7.7956	2	up	0.0004
multicellular organismal reproductive process	GO	7.79014	6	up	0.0004
multicellular organism reproduction	GO	7.79014	6	up	0.0004
Predicted Gene Targets for miR-144	TargetScan miRNA targets DB	7.70644	3	down	0.0004
regulation of cell motility	GO	7.66705	7	up	0.0005
negative regulation of blood pressure	GO	7.66325	2	up	0.0005
Genes involved in G alpha (i) signalling events	Broad MSigDB - Canonical Pathways	7.65604	5	up	0.0005
Predicted Gene Targets for miR-101	TargetScan miRNA targets DB	7.63575	5	down	0.0005
Unknown transcription factor binding site geneset 124	Broad MSigDB - Regulatory Motifs	7.62625	2	up	0.0005
Targets of MicroRNA GTGTCAA,MIR-514	Broad MSigDB - Regulatory Motifs	7.62181	3	down	0.0005
cell migration	GO	7.61695	8	up	0.0005
Genes involved in Activation of BH3-only proteins	Broad MSigDB - Canonical Pathways	7.58557	1	down	0.0005
Unknown transcription factor binding site geneset 73	Broad MSigDB - Regulatory Motifs	7.5553	6	up	0.0005
EF-Hand type	InterPro	7.54781	6	down	0.0005
proteinaceous extracellular matrix	GO	7.53526	7	down	0.0005
cellular component assembly at cellular level	GO	7.5171	7	up	0.0005
cytoskeletal protein binding	GO	7.51413	9	up	0.0005
response to endogenous stimulus	GO	7.49283	8	up	0.0006
transport	GO	7.47683	20	up	0.0006
Neuropeptide Y2 receptor	InterPro	7.46778	1	down	0.0006
AP-1 transcription factor network	Broad MSigDB - Canonical Pathways	7.46632	3	up	0.0006
IL1-mediated signaling events	Broad MSigDB - Canonical Pathways	7.44529	2	up	0.0006
Targets of MicroRNA TTTGTAG,MIR-520D	Broad MSigDB - Regulatory Motifs	7.43324	3	up	0.0006
cellular response to hormone stimulus	GO	7.42927	4	up	0.0006
response to organic substance	GO	7.40794	12	up	0.0006
Unknown transcription factor binding site geneset 148	Broad MSigDB - Regulatory Motifs	7.40448	11	up	0.0006
regulation of locomotion	GO	7.38634	7	up	0.0006
Desmocollin	InterPro	7.36261	1	up	0.0006
regulation of interphase of mitotic cell cycle	GO	7.34271	3	up	0.0006
multicellular organismal response to stress	GO	7.33904	4	down	0.0006
chromatin DNA binding	GO	7.30889	2	up	0.0007
regulation of cellular component movement	GO	7.30041	7	up	0.0007
regulation of secretion	GO	7.29607	7	down	0.0007
Predicted Gene Targets for miR-34	TargetScan miRNA targets DB	7.29483	7	up	0.0007
Unknown transcription factor binding site geneset 115	Broad MSigDB - Regulatory Motifs	7.26908	3	up	0.0007
Genes involved in DARPP-32 events	Broad MSigDB - Canonical Pathways	7.26711	1	down	0.0007
Non-small cell lung cancer	Broad MSigDB - Canonical Pathways	7.25891	3	up	0.0007
Notch signaling pathway	Broad MSigDB - Canonical Pathways	7.25409	2	up	0.0007
Endometrial cancer	Broad MSigDB - Canonical Pathways	7.23607	2	up	0.0007
Signaling events mediated by PTP1B	Broad MSigDB - Canonical Pathways	7.23607	3	up	0.0007
cellular component movement	GO	7.22769	9	up	0.0007
S100/CaBP-9k-type, calcium binding	InterPro	7.22266	1	down	0.0007
vascular smooth muscle cell differentiation	GO	7.20503	2	up	0.0007
RUNX1 binding site geneset 3	Broad MSigDB - Regulatory Motifs	7.19028	4	up	0.0008
Thymosin beta-4	InterPro	7.18028	1	up	0.0008
Cystine knot, C-terminal	InterPro	7.1782	2	up	0.0008
regeneration	GO	7.16475	3	up	0.0008
Predicted Gene Targets for miR-129	TargetScan miRNA targets DB	7.16262	5	up	0.0008
trabecula morphogenesis	GO	7.14685	2	up	0.0008
VSX1 binding site geneset 2	Broad MSigDB - Regulatory Motifs	7.14232	10	down	0.0008
FGF signaling pathway	Broad MSigDB - Canonical Pathways	7.12421	2	up	0.0008
Calcium-binding EF-hand	InterPro	7.1192	6	down	0.0008
regulation of small GTPase mediated signal transduction	GO	7.10256	3	up	0.0008
Mechanism of Gene Regulation by Peroxisome Proliferators via PPARa(alpha)	Broad MSigDB - Canonical Pathways	7.08831	2	up	0.0008
Acute myeloid leukemia	Broad MSigDB - Canonical Pathways	7.05306	2	up	0.0009
GPCR, rhodopsin-like	InterPro	7.03039	4	down	0.0009
Unknown transcription factor binding site geneset 64	Broad MSigDB - Regulatory Motifs	7.02102	9	up	0.0009
Signaling events mediated by focal adhesion kinase	Broad MSigDB - Canonical Pathways	7.01843	2	up	0.0009
Coregulation of Androgen receptor activity	Broad MSigDB - Canonical Pathways	7.00387	3	up	0.0009
Unknown transcription factor binding site geneset 103	Broad MSigDB - Regulatory Motifs	7.00024	9	down	0.0009
extracellular matrix	GO	6.99963	7	down	0.0009
lipid metabolic process	GO	6.99841	8	up	0.0009
regulation of epidermis development	GO	6.99724	2	up	0.0009
localization of cell	GO	6.99636	8	up	0.0009
Calcium signaling in the CD4+ TCR pathway	Broad MSigDB - Canonical Pathways	6.99086	1	down	0.0009
Genes involved in Intrinsic Pathway for Apoptosis	Broad MSigDB - Canonical Pathways	6.99086	1	down	0.0009
positive regulation of secretion	GO	6.95041	5	down	0.001
MEF2A binding site geneset 3	Broad MSigDB - Regulatory Motifs	6.93448	9	up	0.001
P2Y5 purinoceptor	InterPro	6.93138	1	down	0.001
GPR12 orphan receptor	InterPro	6.93128	1	down	0.001
Spectrin alpha chain	InterPro	6.93116	2	up	0.001
Validated nuclear estrogen receptor alpha network	Broad MSigDB - Canonical Pathways	6.9084	3	up	0.001
Colorectal cancer	Broad MSigDB - Canonical Pathways	6.88577	3	up	0.001
Neurotrophic factor-mediated Trk receptor signaling	Broad MSigDB - Canonical Pathways	6.88577	2	up	0.001
Predicted Gene Targets for miR-493-5p	TargetScan miRNA targets DB	6.88467	6	up	0.001
Src homology-3	InterPro	6.87128	5	up	0.001
Opioid neuropeptide precursor	InterPro	6.86197	1	up	0.001
IL12 signaling mediated by STAT4	Broad MSigDB - Canonical Pathways	6.86165	1	down	0.001
fat cell differentiation	GO	6.84726	3	up	0.0011
Glioma	Broad MSigDB - Canonical Pathways	6.82269	3	up	0.0011
Predicted Gene Targets for miR-30	TargetScan miRNA targets DB	6.80602	10	down	0.0011
Cadherin prodomain like	InterPro	6.80319	1	up	0.0011
hemopoiesis	GO	6.80014	7	up	0.0011
positive regulation of receptor activity	GO	6.77013	2	up	0.0011
Pirin, C-terminal	InterPro	6.74724	1	down	0.0012
Pirin	InterPro	6.74724	1	down	0.0012
Pirin, N-terminal	InterPro	6.74724	1	down	0.0012
positive regulation of response to stimulus	GO	6.74432	8	up	0.0012
regulation of extracellular matrix assembly	GO	6.72654	1	up	0.0012
peroxidase activity	GO	6.72006	2	down	0.0012
oxidoreductase activity, acting on peroxide as acceptor	GO	6.72006	2	down	0.0012
regulation of glutamate secretion	GO	6.71389	2	down	0.0012
cell projection membrane	GO	6.71172	4	up	0.0012
negative regulation of cell adhesion	GO	6.68852	4	up	0.0012
positive regulation of cell motility	GO	6.68505	4	up	0.0012
Genes involved in Synthesis of PA	Broad MSigDB - Canonical Pathways	6.67633	2	up	0.0013
growth	GO	6.66337	8	up	0.0013
Genes involved in Developmental Biology	Broad MSigDB - Canonical Pathways	6.64708	8	up	0.0013
Pancreatic hormone	InterPro	6.6209	1	up	0.0013
Melanoma	Broad MSigDB - Canonical Pathways	6.61679	3	up	0.0013
protein kinase regulator activity	GO	6.61473	2	up	0.0013
positive regulation of cellular component movement	GO	6.59981	4	up	0.0014
Predicted Gene Targets for miR-149	TargetScan miRNA targets DB	6.59261	2	down	0.0014
positive regulation of locomotion	GO	6.57594	4	up	0.0014
EPHA2 forward signaling	Broad MSigDB - Canonical Pathways	6.57431	2	up	0.0014
GSG1-like	InterPro	6.5743	1	up	0.0014
Genes related to Wnt-mediated signal transduction	Broad MSigDB - Canonical Pathways	6.55604	3	up	0.0014
NR1H4 binding site geneset 1	Broad MSigDB - Regulatory Motifs	6.52425	2	up	0.0015
Predicted Gene Targets for miR-543	TargetScan miRNA targets DB	6.51807	6	down	0.0015
Predicted Gene Targets for miR-181	TargetScan miRNA targets DB	6.51702	6	down	0.0015
regulation of vasodilation	GO	6.51068	2	up	0.0015
ZNF384 binding site geneset 1	Broad MSigDB - Regulatory Motifs	6.50707	6	up	0.0015
Cyclin D Protein Family	InterPro	6.48743	1	up	0.0015
Nitroreductase	InterPro	6.48695	1	down	0.0015
Focal adhesion	Broad MSigDB - Canonical Pathways	6.4678	4	up	0.0016
Adrenergic receptor, alpha-2B	InterPro	6.46712	1	up	0.0016
Fc epsilon RI signaling pathway	Broad MSigDB - Canonical Pathways	6.46078	3	up	0.0016
Regulation of retinoblastoma protein	Broad MSigDB - Canonical Pathways	6.44075	3	up	0.0016
I43 - oprin	Peptidase Inhibitors	6.4392	1	down	0.0016
Genes involved in Metabolism of lipids and lipoproteins	Broad MSigDB - Canonical Pathways	6.42124	5	up	0.0016
IL4-mediated signaling events	Broad MSigDB - Canonical Pathways	6.40829	3	up	0.0016
Targets of MicroRNA ATGTACA,MIR-493	Broad MSigDB - Regulatory Motifs	6.40562	4	up	0.0017
gland morphogenesis	GO	6.40151	3	up	0.0017
DNA topoisomerase II, eukaryotic-type	InterPro	6.38786	1	up	0.0017
Amyotrophic lateral sclerosis (ALS)	Broad MSigDB - Canonical Pathways	6.38786	1	down	0.0017
Downstream signaling in CD8+ T cells	Broad MSigDB - Canonical Pathways	6.38786	1	down	0.0017
Role of Calcineurin-dependent NFAT signaling in lymphocytes	Broad MSigDB - Canonical Pathways	6.36917	2	down	0.0017
regulation of G1/S transition of mitotic cell cycle	GO	6.35434	2	up	0.0017
GTPase regulator activity	GO	6.34742	3	up	0.0018
cellular response to stress	GO	6.34374	8	up	0.0018
cell proliferation	GO	6.34372	8	up	0.0018
Secreted growth factor Wnt protein	InterPro	6.32137	1	down	0.0018
Wnt superfamily	InterPro	6.32137	1	down	0.0018
Small cell lung cancer	Broad MSigDB - Canonical Pathways	6.30798	3	up	0.0018
FALZ binding site geneset 1	Broad MSigDB - Regulatory Motifs	6.29033	4	down	0.0019
Predicted Gene Targets for miR-23	TargetScan miRNA targets DB	6.27626	6	up	0.0019
ZNF238 binding site geneset 1	Broad MSigDB - Regulatory Motifs	6.27003	3	down	0.0019
chitin binding	GO	6.26451	1	down	0.0019
Peptidase M16C associated	InterPro	6.26136	1	down	0.0019
GPR orphan receptor	InterPro	6.2386	1	down	0.002
Genes involved in Phospholipid metabolism	Broad MSigDB - Canonical Pathways	6.21909	3	up	0.002
IL12-mediated signaling events	Broad MSigDB - Canonical Pathways	6.21502	1	down	0.002
Glycosyl transferase, family 31	InterPro	6.20471	2	down	0.002
single organism reproductive process	GO	6.20307	9	up	0.002
Predicted Gene Targets for miR-338	TargetScan miRNA targets DB	6.20004	4	up	0.002
Spondin, N-terminal	InterPro	6.19976	1	down	0.002
Phenylalanyl-tRNA synthetase, beta subunit, ferrodoxin-fold anticodon-binding	InterPro	6.19395	1	down	0.002
Phenylalanyl-tRNA synthetase, class IIc, mitochondrial	InterPro	6.19395	1	down	0.002
hemopoietic or lymphoid organ development	GO	6.18908	7	up	0.0021
negative regulation of purine nucleotide biosynthetic process	GO	6.18587	2	down	0.0021
Prostate cancer	Broad MSigDB - Canonical Pathways	6.17035	2	up	0.0021
Targets of MicroRNA CTCAAGA,MIR-526B	Broad MSigDB - Regulatory Motifs	6.15346	2	down	0.0021
Neurexin	InterPro	6.15175	1	up	0.0021
Genes involved in Peptide ligand-binding receptors	Broad MSigDB - Canonical Pathways	6.15055	5	up	0.0021
Long-term potentiation	Broad MSigDB - Canonical Pathways	6.13865	2	down	0.0022
hormone biosynthetic process	GO	6.12333	2	up	0.0022
Unknown transcription factor binding site geneset 119	Broad MSigDB - Regulatory Motifs	6.11102	10	up	0.0022
Adrenomedullin	InterPro	6.11061	1	up	0.0022
calcium-dependent cell-cell adhesion	GO	6.11049	1	up	0.0022
keratinocyte differentiation	GO	6.07537	2	up	0.0023
Cell cycle	Broad MSigDB - Canonical Pathways	6.07048	4	up	0.0023
Proteinase inhibitor I1, Kazal	InterPro	6.07014	2	down	0.0023
MAZ binding site geneset 2	Broad MSigDB - Regulatory Motifs	6.06956	21	up	0.0023
thyroid hormone receptor binding	GO	6.06765	2	up	0.0023
MEIS1 binding site geneset 2	Broad MSigDB - Regulatory Motifs	6.0628	3	up	0.0023
B cell receptor signaling pathway	Broad MSigDB - Canonical Pathways	6.05409	1	down	0.0023
VEGF signaling pathway	Broad MSigDB - Canonical Pathways	6.04067	1	down	0.0024
Genes involved in Opioid Signalling	Broad MSigDB - Canonical Pathways	6.04067	1	down	0.0024
EGR4 binding site geneset 1	Broad MSigDB - Regulatory Motifs	6.04045	5	up	0.0024
regulation of anti-apoptosis	GO	6.01877	2	up	0.0024
Cyclins and Cell Cycle Regulation	Broad MSigDB - Canonical Pathways	6.00652	2	up	0.0025
Glutamine amidotransferase, class I, active site	InterPro	5.99775	1	up	0.0025
Translation initiation factor eIF-2A	InterPro	5.99735	1	down	0.0025
TAL1 binding site geneset 1	Broad MSigDB - Regulatory Motifs	5.98938	5	up	0.0025
Voltage-gated potassium channel, KQT-like subfamily, member 5	InterPro	5.97966	1	down	0.0025
Cadherin cytoplasmic region	InterPro	5.97708	1	up	0.0025
core promoter binding	GO	5.95423	2	up	0.0026
Apoptosis	Broad MSigDB - Canonical Pathways	5.95144	1	down	0.0026
steroid metabolic process	GO	5.94907	4	up	0.0026
Targets of MicroRNA GCATTTG,MIR-105	Broad MSigDB - Regulatory Motifs	5.94688	4	down	0.0026
GPCR, family 3, metabotropic glutamate receptor 8	InterPro	5.93931	1	down	0.0026
POU2F1 binding site geneset 9	Broad MSigDB - Regulatory Motifs	5.92925	3	up	0.0027
APJ receptor	InterPro	5.9284	1	up	0.0027
negative regulation of purine nucleotide metabolic process	GO	5.92132	2	down	0.0027
EVI1 binding site geneset 6	Broad MSigDB - Regulatory Motifs	5.91977	2	down	0.0027
positive regulation of sodium ion transmembrane transporter activity	GO	5.91652	1	up	0.0027
positive regulation of signal transduction	GO	5.90157	5	up	0.0027
Gamma-aminobutyric-acid A receptor, alpha 5 subunit	InterPro	5.88082	1	down	0.0028
regulation of G-protein coupled receptor protein signaling pathway	GO	5.8795	3	up	0.0028
Thrombospondin, type I	InterPro	5.86835	2	down	0.0028
Vasopressin V1A receptor	InterPro	5.86391	1	down	0.0028
Regulation of CDC42 activity	Broad MSigDB - Canonical Pathways	5.85927	2	up	0.0029
Interleukin-1 receptor, type II	InterPro	5.85636	1	up	0.0029
receptor binding	GO	5.85092	13	up	0.0029
TCF8 binding site geneset 2	Broad MSigDB - Regulatory Motifs	5.8438	5	down	0.0029
anatomical structure formation involved in morphogenesis	GO	5.84287	8	down	0.0029
muscle cell differentiation	GO	5.84135	3	up	0.0029
C21-steroid hormone metabolic process	GO	5.83718	2	up	0.0029
lymphocyte differentiation	GO	5.83277	4	up	0.0029
epidermal cell differentiation	GO	5.82458	2	up	0.003
inositol pentakisphosphate phosphatase activity	GO	5.81813	1	down	0.003
inositol hexakisphosphate 2-phosphatase activity	GO	5.81813	1	down	0.003
regulation of ephrin receptor signaling pathway	GO	5.81112	1	up	0.003
regulation of cell adhesion involved in heart morphogenesis	GO	5.81112	1	up	0.003
regulation of pro-B cell differentiation	GO	5.81112	1	up	0.003
negative regulation of pro-B cell differentiation	GO	5.81112	1	up	0.003
positive regulation of ephrin receptor signaling pathway	GO	5.81112	1	up	0.003
Laminin G, subdomain 2	InterPro	5.8079	2	up	0.003
PI3 kinase, P85 regulatory subunit	InterPro	5.7949	1	up	0.003
Reeler region	InterPro	5.79479	1	down	0.003
protein C-terminus binding	GO	5.791	4	up	0.0031
regulation of striated muscle tissue development	GO	5.79018	2	up	0.0031
Phenylalanyl-tRNA synthetase, class IIc	InterPro	5.78899	1	down	0.0031
regulation of smooth muscle cell proliferation	GO	5.77166	2	up	0.0031
positive regulation of cell cycle	GO	5.76899	2	up	0.0031
embryonic heart tube development	GO	5.76292	2	up	0.0031
GPR40 receptor, fatty acid	InterPro	5.76019	1	up	0.0032
GPR40-related receptor	InterPro	5.76019	1	up	0.0032
Predicted Gene Targets for miR-323	TargetScan miRNA targets DB	5.75905	4	up	0.0032
Mitotic checkpoint	InterPro	5.75299	1	down	0.0032
Ribosome receptor lysine or proline rich	InterPro	5.74647	1	up	0.0032
RNA polymerase II core promoter sequence-specific DNA binding transcription factor activity involved in preinitiation complex assembly	GO	5.74647	1	down	0.0032
Mycobacterial pentapeptide repeat	InterPro	5.74647	1	up	0.0032
Predicted Gene Targets for miR-495	TargetScan miRNA targets DB	5.74551	6	up	0.0032
Natural killer cell mediated cytotoxicity	Broad MSigDB - Canonical Pathways	5.74303	1	down	0.0032
Genes involved in Cell-Cell communication	Broad MSigDB - Canonical Pathways	5.73652	2	up	0.0032
GATA1 binding site geneset 5	Broad MSigDB - Regulatory Motifs	5.72711	3	up	0.0033
Predicted Gene Targets for miR-218	TargetScan miRNA targets DB	5.72104	5	up	0.0033
response to hormone stimulus	GO	5.71842	6	up	0.0033
Arachidonic acid metabolism	Broad MSigDB - Canonical Pathways	5.71103	2	up	0.0033
Genes involved in Tryptophan catabolism	Broad MSigDB - Canonical Pathways	5.706	1	down	0.0033
Arrhythmogenic right ventricular cardiomyopathy (ARVC)	Broad MSigDB - Canonical Pathways	5.70033	2	up	0.0033
PITX2 binding site geneset 4	Broad MSigDB - Regulatory Motifs	5.68873	5	down	0.0034
FOXJ1 binding site geneset 3	Broad MSigDB - Regulatory Motifs	5.67865	4	down	0.0034
Oocyte meiosis	Broad MSigDB - Canonical Pathways	5.67602	2	down	0.0034
T cell receptor signaling pathway	Broad MSigDB - Canonical Pathways	5.67602	1	down	0.0034
K167R	InterPro	5.66681	1	up	0.0035
Insulin-like growth factor binding protein related protein (IGFBP-rP), MAC25	InterPro	5.66665	1	down	0.0035
self proteolysis	GO	5.66624	1	down	0.0035
Nectin adhesion pathway	Broad MSigDB - Canonical Pathways	5.6615	2	up	0.0035
Genes involved in P2Y receptors	Broad MSigDB - Canonical Pathways	5.6591	1	down	0.0035
negative regulation of excitatory postsynaptic membrane potential	GO	5.64154	1	down	0.0035
Insulin-like growth factor-binding protein, IGFBP	InterPro	5.63257	2	up	0.0036
Notch, NOD region	InterPro	5.62909	1	up	0.0036
Regulation of RAC1 activity	Broad MSigDB - Canonical Pathways	5.62313	2	up	0.0036
Targets of MicroRNA ATACCTC,MIR-202	Broad MSigDB - Regulatory Motifs	5.62293	2	up	0.0036
regulation of anatomical structure morphogenesis	GO	5.61139	9	up	0.0037
phosphatase binding	GO	5.60043	2	up	0.0037
Glucocorticoid receptor Protein Family	InterPro	5.59277	1	down	0.0037
Eukaryotic translation initiation factor 2A, central region	InterPro	5.5925	1	down	0.0037
amine catabolic process	GO	5.58104	1	down	0.0038
regulation of ion homeostasis	GO	5.57971	4	up	0.0038
Concanavalin A-like lectin/glucanase, subgroup	InterPro	5.57951	3	up	0.0038
cytoskeleton organization	GO	5.56058	7	up	0.0038
Laminin G	InterPro	5.54599	2	up	0.0039
IL3-mediated signaling events	Broad MSigDB - Canonical Pathways	5.54282	2	up	0.0039
protein transport	GO	5.53789	7	up	0.0039
heterophilic cell-cell adhesion	GO	5.53136	1	up	0.004
Genes involved in Adherens junctions interactions	Broad MSigDB - Canonical Pathways	5.53136	1	up	0.004
regulation of myeloid cell differentiation	GO	5.52009	3	up	0.004
locomotion	GO	5.51662	9	up	0.004
Targets of MicroRNA AATGTGA,MIR-23A,MIR-23B	Broad MSigDB - Regulatory Motifs	5.50742	4	up	0.0041
Targets of MicroRNA ATGTAGC,MIR-221,MIR-222	Broad MSigDB - Regulatory Motifs	5.50613	3	down	0.0041
regulation of vasoconstriction	GO	5.50511	2	up	0.0041
hormone activity	GO	5.5018	3	up	0.0041
Genes involved in Class B/2 (Secretin family receptors)	Broad MSigDB - Canonical Pathways	5.5018	3	up	0.0041
Axon guidance	Broad MSigDB - Canonical Pathways	5.49834	1	down	0.0041
protein import	GO	5.49834	2	down	0.0041
E2F TFDP1 binding site geneset 1	Broad MSigDB - Regulatory Motifs	5.49214	3	down	0.0041
Extracellular ligand-binding receptor	InterPro	5.48229	2	down	0.0042
kinase binding	GO	5.48096	6	up	0.0042
IL2 signaling events mediated by STAT5	Broad MSigDB - Canonical Pathways	5.47916	2	up	0.0042
Notch Protein Family	InterPro	5.47522	1	up	0.0042
Notch, NODP region	InterPro	5.47522	1	up	0.0042
MAML1-RBP-Jkappa- ICN1 complex	GO	5.47522	1	up	0.0042
EPO signaling pathway	Broad MSigDB - Canonical Pathways	5.47343	2	up	0.0042
photoreceptor cell maintenance	GO	5.46986	1	down	0.0042
neuropeptide receptor binding	GO	5.45603	2	up	0.0043
TFAP4 binding site geneset 3	Broad MSigDB - Regulatory Motifs	5.45523	2	down	0.0043
Interleukin-1 receptor, type I and type II	InterPro	5.44707	1	up	0.0043
Targets of MicroRNA AAGCACT,MIR-520F	Broad MSigDB - Regulatory Motifs	5.44696	4	up	0.0043
Predicted Gene Targets for miR-485-3p	TargetScan miRNA targets DB	5.4455	2	down	0.0043
Genes involved in Apoptosis	Broad MSigDB - Canonical Pathways	5.43817	2	down	0.0043
Predicted Gene Targets for miR-433-3p	TargetScan miRNA targets DB	5.4309	2	down	0.0044
Unknown transcription factor binding site geneset 41	Broad MSigDB - Regulatory Motifs	5.42435	2	down	0.0044
Genes involved in Myogenesis	Broad MSigDB - Canonical Pathways	5.41823	1	up	0.0044
Tachykinin	InterPro	5.41651	1	up	0.0044
Tachykinin/Neurokinin	InterPro	5.41651	1	up	0.0044
Transforming growth factor beta 3	InterPro	5.4094	1	up	0.0045
Transforming growth factor beta 3, core	InterPro	5.4094	1	up	0.0045
response to nutrient levels	GO	5.4054	2	up	0.0045
OGR1 sphingosylphosphorylcholine receptor	InterPro	5.40233	1	up	0.0045
Predicted Gene Targets for miR-33	TargetScan miRNA targets DB	5.39996	4	up	0.0045
Jak-STAT signaling pathway	Broad MSigDB - Canonical Pathways	5.39826	3	up	0.0045
Rab5-interacting	InterPro	5.39824	1	down	0.0045
Predicted Gene Targets for miR-485-5p	TargetScan miRNA targets DB	5.38834	1	down	0.0046
TAL1 binding site geneset 2	Broad MSigDB - Regulatory Motifs	5.38314	5	up	0.0046
branching morphogenesis of a tube	GO	5.38142	2	down	0.0046
RXRA binding site geneset 1	Broad MSigDB - Regulatory Motifs	5.37865	2	down	0.0046
Predicted Gene Targets for miR-30-3p	TargetScan miRNA targets DB	5.37716	4	up	0.0046
fear response	GO	5.37215	2	down	0.0046
oxygen binding	GO	5.37013	1	down	0.0047
filopodium	GO	5.36925	1	up	0.0047
mammary gland lobule development	GO	5.36106	2	up	0.0047
Nephrin/Neph1 signaling in the kidney podocyte	Broad MSigDB - Canonical Pathways	5.35755	2	up	0.0047
Aspartic acid and asparagine hydroxylation site	InterPro	5.35461	2	up	0.0047
lung development	GO	5.35421	1	down	0.0047
CTCF: First Multivalent Nuclear Factor	Broad MSigDB - Canonical Pathways	5.35412	2	up	0.0047
neuron projection development	GO	5.35373	8	up	0.0047
phosphoprotein phosphatase activity	GO	5.34752	1	down	0.0048
STAT3 binding site geneset 2	Broad MSigDB - Regulatory Motifs	5.34343	3	down	0.0048
positive regulation of transcription from RNA polymerase II promoter in response to hypoxia	GO	5.34198	1	up	0.0048
Targets of MicroRNA TGTATGA,MIR-485-3P	Broad MSigDB - Regulatory Motifs	5.34088	3	down	0.0048
respiratory tube development	GO	5.34088	1	down	0.0048
Predicted Gene Targets for miR-496	TargetScan miRNA targets DB	5.33897	7	down	0.0048
Polo-like kinase-related	InterPro	5.33604	1	up	0.0048
Alzheimer's disease	Broad MSigDB - Canonical Pathways	5.33427	1	down	0.0048
female pregnancy	GO	5.33257	2	up	0.0048
antioxidant activity	GO	5.3122	2	down	0.0049
NR3C1 binding site geneset 2	Broad MSigDB - Regulatory Motifs	5.31201	3	up	0.0049
Short hematopoietin receptor, family 2, conserved site	InterPro	5.30127	1	down	0.005
AMOP	InterPro	5.30109	1	down	0.005
Peptidase M12B, ADAM-TS5	InterPro	5.30078	1	up	0.005
cell part morphogenesis	GO	5.28795	8	up	0.0051
Malic enzyme, N-terminal	InterPro	5.28795	1	down	0.0051
Malic enzyme, conserved site	InterPro	5.28795	1	down	0.0051
Malic oxidoreductase	InterPro	5.28795	1	down	0.0051
Malic enzyme, NAD-binding	InterPro	5.28795	1	down	0.0051
Ribosomal protein L30e	InterPro	5.28756	1	down	0.0051
myeloid cell differentiation	GO	5.28639	2	up	0.0051
enzyme binding	GO	5.28028	11	up	0.0051
GFI1 binding site geneset 2	Broad MSigDB - Regulatory Motifs	5.27524	3	up	0.0051
positive regulation of hepatocyte proliferation	GO	5.27068	1	up	0.0051
Alpha-crystallin, N-terminal	InterPro	5.2704	1	up	0.0051
FOXF2 binding site geneset 3	Broad MSigDB - Regulatory Motifs	5.26104	9	down	0.0052
nuclear transport	GO	5.24617	2	down	0.0053
lipid modification	GO	5.24317	2	up	0.0053
Unknown transcription factor binding site geneset 164	Broad MSigDB - Regulatory Motifs	5.24103	2	down	0.0053
indole-containing compound metabolic process	GO	5.2369	1	down	0.0053
Calcium signaling pathway	Broad MSigDB - Canonical Pathways	5.23419	3	down	0.0053
Genes involved in G1 Phase	Broad MSigDB - Canonical Pathways	5.23311	2	up	0.0053
Unknown transcription factor binding site geneset 162	Broad MSigDB - Regulatory Motifs	5.23272	5	up	0.0053
Genes involved in Nucleotide-like (purinergic) receptors	Broad MSigDB - Canonical Pathways	5.22863	1	down	0.0054
interleukin-4 secretion	GO	5.22449	1	up	0.0054
structural constituent of epidermis	GO	5.21827	1	down	0.0054
Eggshell protein	InterPro	5.21827	1	down	0.0054
TAL1 binding site geneset 3	Broad MSigDB - Regulatory Motifs	5.21377	6	up	0.0054
negative regulation of glucose import in response to insulin stimulus	GO	5.21201	1	down	0.0055
Glycosphingolipid biosynthesis - lacto and neolacto series	Broad MSigDB - Canonical Pathways	5.21112	2	down	0.0055
Targets of MicroRNA ACTGCAG,MIR-17-3P	Broad MSigDB - Regulatory Motifs	5.20992	4	down	0.0055
cell morphogenesis involved in neuron differentiation	GO	5.20709	7	up	0.0055
Unknown transcription factor binding site geneset 155	Broad MSigDB - Regulatory Motifs	5.20628	6	down	0.0055
DNA topoisomerase, type IIA, subunit B, conserved region	InterPro	5.20384	1	up	0.0055
DTHCT	InterPro	5.20384	1	up	0.0055
DNA topoisomerase, type IIA, central	InterPro	5.20384	1	up	0.0055
DNA topoisomerase, type IIA, subunit B or N-terminal, alpha-beta	InterPro	5.20384	1	up	0.0055
DNA topoisomerase, type IIA, subunit A or C-terminal, alpha-beta	InterPro	5.20384	1	up	0.0055
DNA topoisomerase, type IIA, subunit B, region 2	InterPro	5.20384	1	up	0.0055
DNA topoisomerase, type IIA, subunit B or N-terminal	InterPro	5.20384	1	up	0.0055
DNA topoisomerase, type IIA, subunit A or C-terminal	InterPro	5.20384	1	up	0.0055
Genes involved in Metabolism of amino acids and derivatives	Broad MSigDB - Canonical Pathways	5.20165	3	down	0.0055
Targets of MicroRNA CATGTAA,MIR-496	Broad MSigDB - Regulatory Motifs	5.1991	4	down	0.0055
Genes involved in Signaling by Interleukins	Broad MSigDB - Canonical Pathways	5.19505	2	up	0.0055
Targets of MicroRNA TGAATGT,MIR-181A,MIR-181B,MIR-181C,MIR-181D	Broad MSigDB - Regulatory Motifs	5.19137	5	down	0.0056
Signaling mediated by p38-gamma and p38-delta	Broad MSigDB - Canonical Pathways	5.19005	1	up	0.0056
Cyclin, A/B/D/E	InterPro	5.19005	1	up	0.0056
positive regulation of glucocorticoid receptor signaling pathway	GO	5.18821	1	down	0.0056
Sclerostin	InterPro	5.18788	1	up	0.0056
Predicted Gene Targets for miR-221	TargetScan miRNA targets DB	5.18201	3	down	0.0056
stem cell division	GO	5.18175	2	up	0.0056
response to extracellular stimulus	GO	5.18009	2	up	0.0056
POU3F2 binding site geneset 1	Broad MSigDB - Regulatory Motifs	5.17564	3	up	0.0057
regulation of phosphorus metabolic process	GO	5.16769	10	up	0.0057
RWD	InterPro	5.16764	1	down	0.0057
response to stress	GO	5.16109	15	up	0.0057
Lipoxygenase, C-terminal	InterPro	5.16081	1	up	0.0057
Lipoxygenase	InterPro	5.16081	1	up	0.0057
Lipoxygenase, mammalian	InterPro	5.16081	1	up	0.0057
TEAD1 binding site geneset 1	Broad MSigDB - Regulatory Motifs	5.15241	6	up	0.0058
alkali metal ion binding	GO	5.14319	2	down	0.0058
regulation of protein modification process	GO	5.14311	11	up	0.0058
FOXQ1 binding site geneset 1	Broad MSigDB - Regulatory Motifs	5.13759	6	down	0.0059
Validated transcriptional targets of deltaNp63 isoforms	Broad MSigDB - Canonical Pathways	5.13174	2	up	0.0059
Genes involved in G alpha (q) signalling events	Broad MSigDB - Canonical Pathways	5.1309	4	up	0.0059
regulation of transport	GO	5.12781	13	down	0.0059
Predicted Gene Targets for miR-194	TargetScan miRNA targets DB	5.12705	3	down	0.0059
MYOD1 binding site geneset 3	Broad MSigDB - Regulatory Motifs	5.12276	3	up	0.006
NR1H4 binding site geneset 2	Broad MSigDB - Regulatory Motifs	5.12276	2	down	0.006
Predicted Gene Targets for miR-369-3p	TargetScan miRNA targets DB	5.12185	3	up	0.006
positive regulation of transcription from RNA polymerase II promoter in response to stress	GO	5.11942	1	up	0.006
inner ear receptor cell fate commitment	GO	5.11942	1	up	0.006
regulation of transcription from RNA polymerase II promoter involved in heart development	GO	5.11942	1	up	0.006
Notch signaling involved in heart development	GO	5.11942	1	up	0.006
Leishmania infection	Broad MSigDB - Canonical Pathways	5.11838	1	down	0.006
Predicted Gene Targets for miR-320	TargetScan miRNA targets DB	5.11757	5	up	0.006
CEBPD binding site geneset 1	Broad MSigDB - Regulatory Motifs	5.10578	5	up	0.0061
regulation of actin polymerization or depolymerization	GO	5.104	3	up	0.0061
Expression of cyclins regulates progression through the cell cycle by activating cyclin-dependent kinases.	Broad MSigDB - Canonical Pathways	5.10328	1	up	0.0061
Genes involved in Ionotropic activity of Kainate Receptors	Broad MSigDB - Canonical Pathways	5.09752	1	down	0.0061
LMO2 binding site geneset 1	Broad MSigDB - Regulatory Motifs	5.08381	4	up	0.0062
Neuropeptide Y receptor	InterPro	5.08319	1	down	0.0062
calcium channel regulator activity	GO	5.08309	1	up	0.0062
Concanavalin A-like lectin/glucanase	InterPro	5.07355	3	up	0.0063
Targets of MicroRNA ATACTGT,MIR-144	Broad MSigDB - Regulatory Motifs	5.06989	3	down	0.0063
insulin-like growth factor binding	GO	5.06867	2	up	0.0063
secretion by cell	GO	5.06853	5	up	0.0063
CXCR4-mediated signaling events	Broad MSigDB - Canonical Pathways	5.06778	3	up	0.0063
G-protein coupled purinergic nucleotide receptor signaling pathway	GO	5.06255	1	down	0.0063
response to DNA damage stimulus	GO	5.05899	6	up	0.0064
oxidoreductase activity, acting on single donors with incorporation of molecular oxygen, incorporation of two atoms of oxygen	GO	5.05698	2	down	0.0064
Dbl homology (DH) domain	InterPro	5.05695	2	up	0.0064
negative regulation of secretion	GO	5.05441	3	down	0.0064
TCF3 binding site geneset 3	Broad MSigDB - Regulatory Motifs	5.05322	4	up	0.0064
RNA polymerase II transcription factor binding transcription factor activity	GO	5.05133	2	up	0.0064
Predicted Gene Targets for miR-505	TargetScan miRNA targets DB	5.04989	3	down	0.0064
regulation of hepatocyte proliferation	GO	5.04816	1	up	0.0064
aromatic amino acid family metabolic process	GO	5.04816	1	down	0.0064
Predicted Gene Targets for miR-1	TargetScan miRNA targets DB	5.04349	7	up	0.0065
oxidoreductase activity, acting on single donors with incorporation of molecular oxygen	GO	5.04262	2	down	0.0065
negative regulation of skeletal muscle cell differentiation	GO	5.02439	1	up	0.0066
positive regulation of programmed cell death	GO	5.01968	7	up	0.0066
POU2F1 binding site geneset 1	Broad MSigDB - Regulatory Motifs	5.01806	2	up	0.0066
NR3C1 binding site geneset 3	Broad MSigDB - Regulatory Motifs	5.01568	3	up	0.0066
positive regulation of vasculogenesis	GO	5.01418	1	up	0.0066
Unknown transcription factor binding site geneset 29	Broad MSigDB - Regulatory Motifs	5.00742	3	up	0.0067
POU1F1 binding site geneset 2	Broad MSigDB - Regulatory Motifs	5.00331	2	up	0.0067
MPP7-DLG1-LIN7 complex	GO	5.00109	1	up	0.0067
regulation of circadian rhythm	GO	4.99661	2	down	0.0068
IGFBP-related, CNN	InterPro	4.99458	1	up	0.0068
TFAP4 binding site geneset 2	Broad MSigDB - Regulatory Motifs	4.99442	5	down	0.0068
regulation of glucocorticoid receptor signaling pathway	GO	4.98814	1	down	0.0068
Hedgehog signaling pathway	Broad MSigDB - Canonical Pathways	4.98416	1	down	0.0068
neural tube development	GO	4.97034	4	up	0.0069
Targets of MicroRNA AAAGGGA,MIR-204,MIR-211	Broad MSigDB - Regulatory Motifs	4.96908	3	down	0.0069
activation of MAPK activity by adrenergic receptor signaling pathway	GO	4.96569	1	up	0.007
Adrenergic receptor, alpha-2A/2B/2C	InterPro	4.96569	1	up	0.007
GHMP kinase, ATP-binding, conserved site	InterPro	4.95316	1	up	0.0071
Cdk2, 4, and 6 bind cyclin D in G1, while cdk2/cyclin E promotes the G1/S transition.	Broad MSigDB - Canonical Pathways	4.9496	1	up	0.0071
Cyclin, C-terminal	InterPro	4.9496	1	up	0.0071
endoderm development	GO	4.94615	1	down	0.0071
ESRRA binding site geneset 1	Broad MSigDB - Regulatory Motifs	4.94206	3	down	0.0071
negative regulation of stem cell differentiation	GO	4.93767	1	up	0.0072
LamG-like jellyroll fold	InterPro	4.93426	1	up	0.0072
positive regulation of transport	GO	4.93367	6	down	0.0072
IL2 signaling events mediated by PI3K	Broad MSigDB - Canonical Pathways	4.93198	2	up	0.0072
feeding behavior	GO	4.93183	2	down	0.0072
dioxygenase activity	GO	4.93153	2	down	0.0072
CXCR4 Signaling Pathway	Broad MSigDB - Canonical Pathways	4.93098	2	up	0.0072
Basal cell carcinoma	Broad MSigDB - Canonical Pathways	4.92768	1	down	0.0072
Ras guanyl-nucleotide exchange factor activity	GO	4.91815	2	up	0.0073
TonB box, conserved site	InterPro	4.91172	2	down	0.0074
regulation of mitotic cell cycle	GO	4.90967	3	up	0.0074
AR binding site geneset 5	Broad MSigDB - Regulatory Motifs	4.90954	1	down	0.0074
Targets of MicroRNA TAGCTTT,MIR-9	Broad MSigDB - Regulatory Motifs	4.90712	3	down	0.0074
EGF-like	InterPro	4.89382	2	up	0.0075
RUNX1 binding site geneset 4	Broad MSigDB - Regulatory Motifs	4.89161	3	up	0.0075
Unknown transcription factor binding site geneset 97	Broad MSigDB - Regulatory Motifs	4.89003	3	down	0.0075
regulation of sodium ion transmembrane transporter activity	GO	4.88918	1	up	0.0075
Formin	InterPro	4.88909	1	down	0.0075
IRF1 binding site geneset 3	Broad MSigDB - Regulatory Motifs	4.88566	5	up	0.0076
response to steroid hormone stimulus	GO	4.88563	3	up	0.0076
response to light stimulus	GO	4.88563	2	up	0.0076
protein localization to adherens junction	GO	4.88371	1	up	0.0076
phosphatidylinositol-3-phosphate biosynthetic process	GO	4.8808	1	up	0.0076
Posttranslational regulation of adherens junction stability and dissassembly	Broad MSigDB - Canonical Pathways	4.8805	1	up	0.0076
Predicted Gene Targets for miR-330	TargetScan miRNA targets DB	4.87437	6	up	0.0076
Genes involved in Regulation of beta-cell development	Broad MSigDB - Canonical Pathways	4.87308	2	up	0.0076
NMDA receptor Protein Family	InterPro	4.86646	1	down	0.0077
Valine, leucine and isoleucine degradation	Broad MSigDB - Canonical Pathways	4.86041	2	down	0.0077
Notch region	InterPro	4.85792	1	up	0.0078
interleukin-4 production	GO	4.85792	1	up	0.0078
Nucleolar GTP-binding 1	InterPro	4.85703	1	down	0.0078
NOG, C-terminal	InterPro	4.85703	1	down	0.0078
Neurexin/syndecan/glycophorin C	InterPro	4.85495	1	up	0.0078
regulation of ectoderm development	GO	4.85451	1	up	0.0078
Predicted Gene Targets for miR-20	TargetScan miRNA targets DB	4.8501	6	up	0.0078
Snf1-like protein AMPK	InterPro	4.84324	1	down	0.0079
embryonic appendage morphogenesis	GO	4.83591	3	up	0.0079
Predicted Gene Targets for miR-204	TargetScan miRNA targets DB	4.82082	3	down	0.0081
Ribosomal protein S21e	InterPro	4.81854	1	down	0.0081
p53 Signaling Pathway	Broad MSigDB - Canonical Pathways	4.81655	1	up	0.0081
synaptic membrane	GO	4.81321	4	down	0.0081
regulation of heart contraction	GO	4.81171	3	up	0.0081
NKX2-2 binding site geneset 1	Broad MSigDB - Regulatory Motifs	4.80886	3	up	0.0082
3-oxoacid CoA-transferase	InterPro	4.80498	1	down	0.0082
Coenzyme A transferase	InterPro	4.80498	1	down	0.0082
3-oxoacid CoA-transferase, subunit A	InterPro	4.80498	1	down	0.0082
3-oxoacid CoA-transferase, subunit B	InterPro	4.80498	1	down	0.0082
Coenzyme A transferase active site	InterPro	4.80498	1	down	0.0082
Coenzyme A transferase binding site	InterPro	4.80498	1	down	0.0082
Genes involved in Cell-cell junction organization	Broad MSigDB - Canonical Pathways	4.80071	1	up	0.0082
Protein of unknown function DUF634	InterPro	4.80001	1	down	0.0082
MAPK signaling pathway	Broad MSigDB - Canonical Pathways	4.79364	2	down	0.0083
Interleukin 13 (IL-13) Pathway	Broad MSigDB - Canonical Pathways	4.79204	1	down	0.0083
Interleukin 13 (IL-13) Pathway	Broad MSigDB - Canonical Pathways	4.79204	1	down	0.0083
POU3F2 binding site geneset 3	Broad MSigDB - Regulatory Motifs	4.78953	3	up	0.0083
insulin receptor substrate binding	GO	4.78585	1	up	0.0083
Genes involved in Interleukin-7 signaling	Broad MSigDB - Canonical Pathways	4.78585	1	up	0.0083
POU1F1 binding site geneset 1	Broad MSigDB - Regulatory Motifs	4.78031	4	up	0.0084
SKP1 component, POZ	InterPro	4.77524	1	down	0.0084
SKP1 component	InterPro	4.77524	1	down	0.0084
Predicted Gene Targets for miR-376	TargetScan miRNA targets DB	4.76968	3	up	0.0085
Vasopressin receptor	InterPro	4.76809	1	down	0.0085
E2F1 binding site geneset 2	Broad MSigDB - Regulatory Motifs	4.76189	4	up	0.0085
sensory perception of pain	GO	4.76116	3	up	0.0086
Armadillo Protein Family	InterPro	4.75993	2	down	0.0086
Proteinase inhibitor I4, leuserpin 2	InterPro	4.75554	1	up	0.0086
Fibrinogen, alpha/beta/gamma chain, C-terminal globular, subdomain 1	InterPro	4.74159	1	down	0.0087
Glutamate receptor-related	InterPro	4.73773	1	down	0.0088
Ionotropic glutamate receptor	InterPro	4.73773	1	down	0.0088
LPA4-mediated signaling events	Broad MSigDB - Canonical Pathways	4.73771	1	down	0.0088
Regulator of G protein signalling	InterPro	4.73743	1	up	0.0088
regulation of vasculogenesis	GO	4.72758	1	up	0.0088
Predicted Gene Targets for miR-137	TargetScan miRNA targets DB	4.72724	4	up	0.0089
reproductive system development	GO	4.7269	4	up	0.0089
reproductive structure development	GO	4.7269	4	up	0.0089
Protachykinin	InterPro	4.72557	1	up	0.0089
regulation of corticosterone secretion	GO	4.72557	1	up	0.0089
positive regulation of corticosterone secretion	GO	4.72557	1	up	0.0089
termination of G-protein coupled receptor signaling pathway	GO	4.72245	1	up	0.0089
Fc gamma R-mediated phagocytosis	Broad MSigDB - Canonical Pathways	4.7192	2	down	0.0089
Transforming growth factor beta TGFb	InterPro	4.71847	1	up	0.0089
regulation of transcription from RNA polymerase II promoter in response to hypoxia	GO	4.71539	1	up	0.009
mediator complex binding	GO	4.71293	1	up	0.009
Genes involved in Gastrin-CREB signalling pathway via PKC and MAPK	Broad MSigDB - Canonical Pathways	4.70233	4	up	0.0091
IFN-gamma pathway	Broad MSigDB - Canonical Pathways	4.69999	2	up	0.0091
axis specification	GO	4.69967	1	down	0.0091
phosphatidylinositol kinase activity	GO	4.69921	1	up	0.0091
Trka Receptor Signaling Pathway	Broad MSigDB - Canonical Pathways	4.69921	1	up	0.0091
protein targeting to plasma membrane	GO	4.69579	1	up	0.0091
Unknown transcription factor binding site geneset 176	Broad MSigDB - Regulatory Motifs	4.68967	3	up	0.0092
Targets of MicroRNA CTCTATG,MIR-368	Broad MSigDB - Regulatory Motifs	4.68825	2	down	0.0092
epidermal growth factor-activated receptor transactivation by G-protein coupled receptor signaling pathway	GO	4.67914	1	up	0.0093
receptor transactivation	GO	4.67914	1	up	0.0093
Targets of MicroRNA GCACTTT,MIR-17-5P,MIR-20A,MIR-106A,MIR-106B,MIR-20B,MIR-519D	Broad MSigDB - Regulatory Motifs	4.67473	4	up	0.0093
Targets of MicroRNA TACTTGA,MIR-26A,MIR-26B	Broad MSigDB - Regulatory Motifs	4.67118	2	down	0.0094
ATP-NAD kinase-like, eukaryotic	InterPro	4.669	1	down	0.0094
Islet amyloid polypeptide	InterPro	4.65965	1	up	0.0095
beta-catenin binding	GO	4.65812	1	up	0.0095
G-protein coupled purinergic receptor signaling pathway	GO	4.658	1	down	0.0095
Targets of MicroRNA GTGCCAA,MIR-96	Broad MSigDB - Regulatory Motifs	4.65437	2	down	0.0095
cyclin-dependent protein kinase regulator activity	GO	4.64541	1	up	0.0096
cellular response to hepatocyte growth factor stimulus	GO	4.64424	1	up	0.0096
response to hepatocyte growth factor stimulus	GO	4.64424	1	up	0.0096
1-(5-Phosphoribosyl)-5-amino-4-imidazole-carboxylate (AIR) carboxylase	InterPro	4.64309	1	down	0.0096
SAICAR synthetase	InterPro	4.64309	1	down	0.0096
sex differentiation	GO	4.64104	3	up	0.0096
Serine/threonine protein kinase Protein Family	InterPro	4.63864	6	down	0.0097
Regulator of G protein signalling superfamily	InterPro	4.63702	1	up	0.0097
purinergic nucleotide receptor signaling pathway	GO	4.63279	1	down	0.0097
non-canonical Wnt receptor signaling pathway via JNK cascade	GO	4.63233	1	up	0.0097
negative regulation of cysteine-type endopeptidase activity	GO	4.62944	1	down	0.0098
Predicted Gene Targets for miR-15	TargetScan miRNA targets DB	4.62501	7	up	0.0098
divalent inorganic cation homeostasis	GO	4.62349	5	down	0.0098
negative regulation of cellular senescence	GO	4.62308	1	up	0.0098
Unknown transcription factor binding site geneset 129	Broad MSigDB - Regulatory Motifs	4.62268	1	down	0.0098
regulation of energy homeostasis	GO	4.62107	1	down	0.0098
Immunoglobulin subtype 2	InterPro	4.62047	4	down	0.0098
Fibrinogen, alpha/beta/gamma chain, C-terminal globular	InterPro	4.61951	1	down	0.0099
Rieske iron-sulphur protein, C-terminal	InterPro	4.5992	1	up	0.0101
Predicted Gene Targets for miR-141	TargetScan miRNA targets DB	4.58671	4	down	0.0102
Targets of MicroRNA TTGCCAA,MIR-182	Broad MSigDB - Regulatory Motifs	4.5836	2	down	0.0102
Predicted Gene Targets for miR-503	TargetScan miRNA targets DB	4.57709	3	up	0.0103
Targets of MicroRNA AGCACTT,MIR-93,MIR-302A,MIR-302B,MIR-302C,MIR-302D,MIR-372,MIR-373,MIR-520E,MIR-520A,MIR-526B,MIR-520B,MIR-520C,MIR-520D	Broad MSigDB - Regulatory Motifs	4.57126	2	down	0.0103
Predicted Gene Targets for miR-93	TargetScan miRNA targets DB	4.5682	1	down	0.0104
LHX3 binding site geneset 1	Broad MSigDB - Regulatory Motifs	4.56505	4	down	0.0104
POU2F1 binding site geneset 2	Broad MSigDB - Regulatory Motifs	4.56439	4	up	0.0104
Xanthine/uracil/vitamin C permease	InterPro	4.56216	1	up	0.0104
CEBPB binding site geneset 2	Broad MSigDB - Regulatory Motifs	4.56194	6	up	0.0104
neuron differentiation	GO	4.55986	11	up	0.0105
Cystine knot	InterPro	4.55458	1	up	0.0105
ELF2 binding site geneset 1	Broad MSigDB - Regulatory Motifs	4.55362	3	up	0.0105
protein modification process	GO	4.54931	15	down	0.0106
regulation of circadian sleep/wake cycle	GO	4.5463	1	down	0.0106
IL5-mediated signaling events	Broad MSigDB - Canonical Pathways	4.54579	1	up	0.0106
GTP cyclohydrolase I	InterPro	4.53715	1	down	0.0107
anagen	GO	4.53394	1	up	0.0107
protein complex scaffold	GO	4.53316	2	down	0.0107
Double C2 protein, alpha/beta/gamma type	InterPro	4.53261	1	up	0.0108
multi-organism behavior	GO	4.5284	2	down	0.0108
cellular ion homeostasis	GO	4.52481	7	down	0.0108
cellular response to thyroid hormone stimulus	GO	4.5197	1	up	0.0109
anchoring collagen	GO	4.51548	1	down	0.0109
Unknown transcription factor binding site geneset 69	Broad MSigDB - Regulatory Motifs	4.51445	2	up	0.0109
regulation of vascular endothelial growth factor signaling pathway	GO	4.51445	1	up	0.0109
positive regulation of blood vessel remodeling	GO	4.51445	1	up	0.0109
negative regulation of vascular endothelial growth factor signaling pathway	GO	4.51445	1	up	0.0109
Targets of MicroRNA ATGTCAC,MIR-489	Broad MSigDB - Regulatory Motifs	4.50941	4	up	0.011
CDC5L complex	Broad MSigDB - Canonical Pathways	4.50919	1	down	0.011
multi-organism reproductive process	GO	4.50817	3	up	0.011
regulation of organ morphogenesis	GO	4.50692	2	up	0.011
Alkyl hydroperoxide reductase/ Thiol specific antioxidant/ Mal allergen	InterPro	4.50553	1	down	0.011
Ephrin B reverse signaling	Broad MSigDB - Canonical Pathways	4.49693	2	up	0.0111
positive regulation of protein serine/threonine kinase activity	GO	4.49612	3	up	0.0112
glycerolipid metabolic process	GO	4.49386	2	up	0.0112
Unknown transcription factor binding site geneset 82	Broad MSigDB - Regulatory Motifs	4.49386	3	up	0.0112
Glycerophospholipid metabolism	Broad MSigDB - Canonical Pathways	4.48969	2	up	0.0112
positive regulation of unsaturated fatty acid biosynthetic process	GO	4.48181	1	down	0.0113
Mitotic Wos2	InterPro	4.48115	1	up	0.0113
Variant SH3	InterPro	4.4809	2	up	0.0113
Potassium channel, voltage dependent, KCNQ2	InterPro	4.47994	1	down	0.0113
The IGF-1 Receptor and Longevity	Broad MSigDB - Canonical Pathways	4.47716	1	up	0.0114
Genes involved in Cell junction organization	Broad MSigDB - Canonical Pathways	4.47656	1	up	0.0114
Predicted Gene Targets for miR-410	TargetScan miRNA targets DB	4.47483	4	down	0.0114
Targets of MicroRNA ATGCTGC,MIR-103,MIR-107	Broad MSigDB - Regulatory Motifs	4.47001	5	up	0.0114
Cupin, RmlC-type	InterPro	4.4666	1	down	0.0115
embryo development	GO	4.46337	13	up	0.0115
response to thyroid hormone stimulus	GO	4.46285	1	up	0.0115
Zinc finger, C2H2-subtype	InterPro	4.46273	3	down	0.0115
Targets of MicroRNA CGCTGCT,MIR-503	Broad MSigDB - Regulatory Motifs	4.45531	1	up	0.0116
non-canonical Wnt receptor signaling pathway via MAPK cascade	GO	4.45097	1	up	0.0117
MOSC, N-terminal beta barrel	InterPro	4.45051	1	up	0.0117
Molybdenum cofactor sulphurase, C-terminal	InterPro	4.45051	1	up	0.0117
oxidoreductase activity, acting on other nitrogenous compounds as donors	GO	4.45051	1	up	0.0117
interphase of mitotic cell cycle	GO	4.45	3	up	0.0117
embryonic cleavage	GO	4.4469	1	up	0.0117
purinergic receptor activity	GO	4.43085	1	down	0.0119
circadian sleep/wake cycle	GO	4.42915	1	down	0.0119
Zinc finger, CCHC retroviral-type	InterPro	4.42914	1	down	0.0119
CEBPA binding site geneset 1	Broad MSigDB - Regulatory Motifs	4.41997	4	up	0.012
6-phospho-beta-galactosidase, eukaryotic	InterPro	4.41936	1	down	0.012
Genes involved in Platelet activation, signaling and aggregation	Broad MSigDB - Canonical Pathways	4.41632	4	up	0.0121
B Cell Survival Pathway	Broad MSigDB - Canonical Pathways	4.41298	1	up	0.0121
Role of nicotinic acetylcholine receptors in the regulation of apoptosis	Broad MSigDB - Canonical Pathways	4.41298	1	up	0.0121
Role of PI3K subunit p85 in regulation of Actin Organization and Cell Migration	Broad MSigDB - Canonical Pathways	4.41298	1	up	0.0121
extrinsic to plasma membrane	GO	4.40974	1	up	0.0122
appendage morphogenesis	GO	4.40928	3	up	0.0122
limb morphogenesis	GO	4.40928	3	up	0.0122
Selective expression of chemokine receptors during T-cell polarization	Broad MSigDB - Canonical Pathways	4.40749	2	up	0.0122
interphase	GO	4.40737	3	up	0.0122
Mad3/BUB1 homology region 1	InterPro	4.40626	1	up	0.0122
Mitotic checkpoint serine/threonine protein kinase, Bub1	InterPro	4.40626	1	up	0.0122
negative regulation of endothelial cell chemotaxis	GO	4.40576	1	up	0.0122
cellular chemical homeostasis	GO	4.4034	8	down	0.0122
organic acid catabolic process	GO	4.39691	2	down	0.0123
Legume lectin, beta domain	InterPro	4.39299	1	down	0.0124
Tryptophan metabolism	Broad MSigDB - Canonical Pathways	4.3928	1	down	0.0124
IL6-mediated signaling events	Broad MSigDB - Canonical Pathways	4.38992	2	up	0.0124
Cyclin, N-terminal	InterPro	4.3724	1	up	0.0126
Unknown transcription factor binding site geneset 54	Broad MSigDB - Regulatory Motifs	4.3714	3	up	0.0126
lymphocyte activation	GO	4.37062	5	up	0.0126
Transforming protein Ski	InterPro	4.36487	1	down	0.0127
regulation of unsaturated fatty acid biosynthetic process	GO	4.36473	1	down	0.0127
TRAP-SMCC mediator complex	Broad MSigDB - Canonical Pathways	4.35811	1	up	0.0128
IL-7 Signal Transduction	Broad MSigDB - Canonical Pathways	4.35272	1	up	0.0129
Human Cytomegalovirus and Map Kinase Pathways	Broad MSigDB - Canonical Pathways	4.35272	1	up	0.0129
Tumor Suppressor Arf Inhibits Ribosomal Biogenesis	Broad MSigDB - Canonical Pathways	4.35272	1	up	0.0129
Atypical NF-kappaB pathway	Broad MSigDB - Canonical Pathways	4.35272	1	up	0.0129
Genes involved in Signaling by constitutively active EGFR	Broad MSigDB - Canonical Pathways	4.35272	1	up	0.0129
Genes involved in Tie2 Signaling	Broad MSigDB - Canonical Pathways	4.35272	1	up	0.0129
calmodulin binding	GO	4.35118	2	down	0.0129
WNT Signaling Pathway	Broad MSigDB - Canonical Pathways	4.33342	1	up	0.0131
Genes involved in Pre-NOTCH Transcription and Translation	Broad MSigDB - Canonical Pathways	4.33342	1	up	0.0131
Adrenergic receptor	InterPro	4.33271	1	up	0.0131
positive regulation of corticosteroid hormone secretion	GO	4.32232	1	up	0.0133
positive regulation of glucocorticoid secretion	GO	4.32232	1	up	0.0133
Targets of MicroRNA GAGCCAG,MIR-149	Broad MSigDB - Regulatory Motifs	4.32232	1	down	0.0133
Peptidase M16, C-terminal	InterPro	4.32104	1	down	0.0133
Predicted Gene Targets for miR-128	TargetScan miRNA targets DB	4.32042	6	up	0.0133
Targets of MicroRNA TGGTGCT,MIR-29A,MIR-29B,MIR-29C	Broad MSigDB - Regulatory Motifs	4.32001	8	up	0.0133
Predicted Gene Targets for miR-24	TargetScan miRNA targets DB	4.31886	3	down	0.0133
purinergic receptor signaling pathway	GO	4.316	1	down	0.0134
regulation of histone H2A K63-linked ubiquitination	GO	4.316	1	up	0.0134
negative regulation of histone H2A K63-linked ubiquitination	GO	4.316	1	up	0.0134
regulation of protein K63-linked ubiquitination	GO	4.316	1	up	0.0134
negative regulation of protein K63-linked ubiquitination	GO	4.316	1	up	0.0134
guanyl-nucleotide exchange factor activity	GO	4.31523	2	up	0.0134
Predicted Gene Targets for miR-450	TargetScan miRNA targets DB	4.31523	1	down	0.0134
appendage development	GO	4.30974	3	up	0.0134
ErbB4 signaling events	Broad MSigDB - Canonical Pathways	4.29678	2	up	0.0136
Nerve growth factor pathway (NGF)	Broad MSigDB - Canonical Pathways	4.29593	1	up	0.0136
Role of Erk5 in Neuronal Survival	Broad MSigDB - Canonical Pathways	4.29593	1	up	0.0136
PTEN dependent cell cycle arrest and apoptosis	Broad MSigDB - Canonical Pathways	4.29593	1	up	0.0136
Genes involved in Signaling by FGFR1 fusion mutants	Broad MSigDB - Canonical Pathways	4.29593	1	up	0.0136
Genes involved in Nephrin interactions	Broad MSigDB - Canonical Pathways	4.29593	1	up	0.0136
Genes involved in Regulation of signaling by CBL	Broad MSigDB - Canonical Pathways	4.29593	1	up	0.0136
Fibronectin, type III-like fold	InterPro	4.2913	4	down	0.0137
enzyme inhibitor activity	GO	4.29043	4	up	0.0137
Rabphilin-3A effector, zinc-binding	InterPro	4.28995	1	up	0.0137
Genes involved in Glycerophospholipid biosynthesis	Broad MSigDB - Canonical Pathways	4.28548	2	up	0.0138
Potassium channel, voltage dependent, KCNQ	InterPro	4.28051	1	down	0.0138
dendrite	GO	4.27221	7	down	0.014
Melanogenesis	Broad MSigDB - Canonical Pathways	4.26944	2	down	0.014
ATP-NAD/AcoX kinase	InterPro	4.26587	1	down	0.014
ATP-NAD kinase, PpnK-type	InterPro	4.26587	1	down	0.014
neuron development	GO	4.26576	9	up	0.014
CRSP complex	Broad MSigDB - Canonical Pathways	4.26342	1	up	0.0141
Legume-like lectin	InterPro	4.25991	1	down	0.0141
endoplasmic reticulum unfolded protein response	GO	4.25978	1	up	0.0141
CDC5L binding site geneset 1	Broad MSigDB - Regulatory Motifs	4.25702	3	up	0.0142
regulation of cell proliferation involved in heart morphogenesis	GO	4.24798	1	up	0.0143
peptide hormone binding	GO	4.24717	2	up	0.0143
Corticosteroids and cardioprotection	Broad MSigDB - Canonical Pathways	4.24223	1	up	0.0144
Ras-Independent pathway in NK cell-mediated cytotoxicity	Broad MSigDB - Canonical Pathways	4.24223	1	up	0.0144
The Co-Stimulatory Signal During T-cell Activation	Broad MSigDB - Canonical Pathways	4.24223	1	up	0.0144
Targets of MicroRNA CACTGTG,MIR-128A,MIR-128B	Broad MSigDB - Regulatory Motifs	4.23537	5	up	0.0145
regulation of cell morphogenesis	GO	4.23491	4	up	0.0145
ATF1 binding site geneset 1	Broad MSigDB - Regulatory Motifs	4.23435	3	up	0.0145
Thyroid cancer	Broad MSigDB - Canonical Pathways	4.22493	1	up	0.0146
TLX2 binding site geneset 1	Broad MSigDB - Regulatory Motifs	4.21995	2	down	0.0147
CEBPA binding site geneset 6	Broad MSigDB - Regulatory Motifs	4.21955	4	up	0.0147
inositol tetrakisphosphate phosphatase activity	GO	4.21455	1	down	0.0148
response to radiation	GO	4.2101	2	up	0.0148
Predicted Gene Targets for miR-26	TargetScan miRNA targets DB	4.20755	3	down	0.0149
cell surface receptor signaling pathway involved in heart development	GO	4.20745	1	up	0.0149
foregut morphogenesis	GO	4.20745	1	up	0.0149
Targets of MicroRNA TAATGTG,MIR-323	Broad MSigDB - Regulatory Motifs	4.20193	1	down	0.015
Genes involved in Activation of Kainate Receptors upon glutamate binding	Broad MSigDB - Canonical Pathways	4.19412	1	down	0.0151
regulation of cell projection organization	GO	4.1938	5	up	0.0151
cilium part	GO	4.19186	1	down	0.0151
Skeletal muscle hypertrophy is regulated via AKT/mTOR pathway	Broad MSigDB - Canonical Pathways	4.1913	1	up	0.0151
CD20/IgE Fc receptor beta subunit	InterPro	4.19092	1	down	0.0151
regulation of axonogenesis	GO	4.1904	1	up	0.0151
MEF2A binding site geneset 5	Broad MSigDB - Regulatory Motifs	4.18996	3	down	0.0151
Peptidase M16, core	InterPro	4.18844	1	down	0.0152
Metalloenzyme, LuxS/M16 peptidase-like, metal-binding	InterPro	4.18844	1	down	0.0152
neuron projection	GO	4.1879	11	down	0.0152
Glypican Protein Family	InterPro	4.18096	1	up	0.0153
HOXA4 binding site geneset 1	Broad MSigDB - Regulatory Motifs	4.17949	3	up	0.0153
presynaptic membrane	GO	4.17657	1	up	0.0154
intrinsic to endoplasmic reticulum membrane	GO	4.17411	2	up	0.0154
adrenergic receptor signaling pathway	GO	4.17133	1	up	0.0154
peroxiredoxin activity	GO	4.17123	1	down	0.0154
EGF Protein Family	InterPro	4.17107	2	up	0.0154
Pathways in cancer	Broad MSigDB - Canonical Pathways	4.16693	5	up	0.0155
positive regulation of multicellular organismal process	GO	4.16428	7	up	0.0155
cellular ketone metabolic process	GO	4.16423	5	down	0.0155
BCR signaling pathway	Broad MSigDB - Canonical Pathways	4.16277	2	up	0.0156
AR binding site geneset 1	Broad MSigDB - Regulatory Motifs	4.15802	2	down	0.0156
Targets of MicroRNA GGCCAGT,MIR-193A,MIR-193B	Broad MSigDB - Regulatory Motifs	4.15558	3	down	0.0157
MYOG binding site geneset 1	Broad MSigDB - Regulatory Motifs	4.15381	1	down	0.0157
B-box, C-terminal	InterPro	4.15308	1	down	0.0157
myosin binding	GO	4.15292	2	up	0.0157
Phospholipase A2, eukaryotic	InterPro	4.15157	1	up	0.0157
Targets of MicroRNA AAGCACA,MIR-218	Broad MSigDB - Regulatory Motifs	4.15149	5	down	0.0157
cytoplasmic vesicle	GO	4.1509	7	down	0.0158
Targets of MicroRNA CACGTTT,MIR-302A	Broad MSigDB - Regulatory Motifs	4.14585	2	down	0.0158
Genes involved in Influenza Life Cycle	Broad MSigDB - Canonical Pathways	4.14569	3	down	0.0158
IGF-1 Signaling Pathway	Broad MSigDB - Canonical Pathways	4.14287	1	up	0.0159
Trefoil Factors Initiate Mucosal Healing	Broad MSigDB - Canonical Pathways	4.14287	1	up	0.0159
E-cadherin signaling in keratinocytes	Broad MSigDB - Canonical Pathways	4.14287	1	up	0.0159
Genes involved in CD28 dependent PI3K/Akt signaling	Broad MSigDB - Canonical Pathways	4.14287	1	up	0.0159
TFTC-type histone acetyl transferase complex	Broad MSigDB - Canonical Pathways	4.13652	1	up	0.016
EGF-like, type 3	InterPro	4.13571	2	up	0.016
PLK1 signaling events	Broad MSigDB - Canonical Pathways	4.13193	1	down	0.0161
Interleukin-1 receptor	InterPro	4.12828	1	up	0.0161
TCF1 binding site geneset 3	Broad MSigDB - Regulatory Motifs	4.12716	4	up	0.0161
Predicted Gene Targets for miR-182	TargetScan miRNA targets DB	4.12374	4	down	0.0162
positive regulation of biosynthetic process	GO	4.11664	12	up	0.0163
circadian behavior	GO	4.11618	1	down	0.0163
Potassium channel, voltage dependent, KCNQ, C-terminal	InterPro	4.11469	1	down	0.0163
mitotic spindle	GO	4.10552	1	up	0.0165
cytosol	GO	4.1048	11	down	0.0165
Calcitonin-like	InterPro	4.10356	1	up	0.0165
Calcitonin, beta type	InterPro	4.10356	1	up	0.0165
AKT Signaling Pathway	Broad MSigDB - Canonical Pathways	4.09672	1	up	0.0166
Multiple antiapoptotic pathways from IGF-1R signaling lead to BAD phosphorylation	Broad MSigDB - Canonical Pathways	4.09672	1	up	0.0166
Insulin Signaling Pathway	Broad MSigDB - Canonical Pathways	4.09672	1	up	0.0166
Role of ERBB2 in Signal Transduction and Oncology	Broad MSigDB - Canonical Pathways	4.09672	1	up	0.0166
Signaling events mediated by the Hedgehog family	Broad MSigDB - Canonical Pathways	4.09672	1	up	0.0166
PDGFR-alpha signaling pathway	Broad MSigDB - Canonical Pathways	4.09672	1	up	0.0166
cellular response to topologically incorrect protein	GO	4.09667	1	up	0.0166
Genes involved in Reversible Hydration of Carbon Dioxide	Broad MSigDB - Canonical Pathways	4.09656	1	down	0.0166
ATF3 binding site geneset 1	Broad MSigDB - Regulatory Motifs	4.08782	3	up	0.0168
sequestering of metal ion	GO	4.08262	1	up	0.0169
C-myb, C-terminal	InterPro	4.0785	1	up	0.0169
Predicted Gene Targets for miR-7	TargetScan miRNA targets DB	4.07822	4	down	0.0169
catecholamine binding	GO	4.07677	1	up	0.017
protein domain specific binding	GO	4.0765	6	up	0.017
embryonic organ morphogenesis	GO	4.0748	2	down	0.017
phosphatase inhibitor activity	GO	4.06707	1	up	0.0171
Targets of MicroRNA ACTGCCT,MIR-34B	Broad MSigDB - Regulatory Motifs	4.06058	5	up	0.0172
ARC92-Mediator complex	Broad MSigDB - Canonical Pathways	4.06018	1	up	0.0172
negative regulation of anoikis	GO	4.06018	1	up	0.0172
regulation of heart morphogenesis	GO	4.06018	1	up	0.0172
sarcoplasm	GO	4.0569	2	down	0.0173
mTOR Signaling Pathway	Broad MSigDB - Canonical Pathways	4.05263	1	up	0.0174
Inhibition of Cellular Proliferation by Gleevec	Broad MSigDB - Canonical Pathways	4.05263	1	up	0.0174
Rac 1 cell motility signaling pathway	Broad MSigDB - Canonical Pathways	4.05263	1	up	0.0174
Ras Signaling Pathway	Broad MSigDB - Canonical Pathways	4.05263	1	up	0.0174
response to pain	GO	4.05092	2	down	0.0174
Predicted Gene Targets for miR-96	TargetScan miRNA targets DB	4.05006	4	down	0.0174
cellular divalent inorganic cation homeostasis	GO	4.04662	4	down	0.0175
cellular homeostasis	GO	4.04439	8	down	0.0175
primary cilium	GO	4.04391	1	down	0.0175
rhythmic behavior	GO	4.03885	1	down	0.0176
neurotransmitter secretion	GO	4.03832	2	up	0.0176
Cyclin Protein Family	InterPro	4.0383	1	up	0.0176
Tachykinin/Neurokinin like, conserved site	InterPro	4.03684	1	up	0.0177
steroid binding	GO	4.03585	2	up	0.0177
Targets of MicroRNA CTATGCA,MIR-153	Broad MSigDB - Regulatory Motifs	4.03319	5	up	0.0177
Phospholipid/glycerol acyltransferase	InterPro	4.03147	1	up	0.0177
Carbamoyl phosphate synthetase, large subunit, ATP-binding	InterPro	4.03147	1	down	0.0177
cytokine secretion	GO	4.02657	1	up	0.0178
regulation of membrane potential	GO	4.02441	3	down	0.0179
Control of Gene Expression by Vitamin D Receptor	Broad MSigDB - Canonical Pathways	4.02412	1	up	0.0179
DRIP complex	Broad MSigDB - Canonical Pathways	4.02412	1	up	0.0179
Alpha crystallin/Heat shock protein	InterPro	4.02396	1	up	0.0179
Targets of MicroRNA TCTGATA,MIR-361	Broad MSigDB - Regulatory Motifs	4.02368	3	down	0.0179
CDC42 signaling events	Broad MSigDB - Canonical Pathways	4.02283	2	up	0.0179
Predicted Gene Targets for miR-27	TargetScan miRNA targets DB	4.02133	4	down	0.0179
Frizzled related	InterPro	4.01924	1	down	0.018
Putative DNA binding	InterPro	4.01917	1	down	0.018
ESR1 binding site geneset 1	Broad MSigDB - Regulatory Motifs	4.01699	4	down	0.018
eating behavior	GO	4.01436	1	down	0.0181
regulation of ossification	GO	4.01257	4	up	0.0181
GFI1 binding site geneset 1	Broad MSigDB - Regulatory Motifs	4.01239	4	up	0.0181
Erk and PI-3 Kinase Are Necessary for Collagen Binding in Corneal Epithelia	Broad MSigDB - Canonical Pathways	4.01043	1	up	0.0181
Regulation of eIF4e and p70 S6 Kinase	Broad MSigDB - Canonical Pathways	4.01043	1	up	0.0181
TPO Signaling Pathway	Broad MSigDB - Canonical Pathways	4.01043	1	up	0.0181
TRAIL signaling pathway	Broad MSigDB - Canonical Pathways	4.01043	1	up	0.0181
Cyclin-related	InterPro	4.01037	1	up	0.0181
protein kinase inhibitor activity	GO	4.00695	1	up	0.0182
Targets of MicroRNA TGTTTAC,MIR-30A-5P,MIR-30C,MIR-30D,MIR-30B,MIR-30E-5P	Broad MSigDB - Regulatory Motifs	4.00553	6	down	0.0182
extrinsic to membrane	GO	3.99391	1	up	0.0184
developmental maturation	GO	3.99016	2	up	0.0185
ARC-L complex	Broad MSigDB - Canonical Pathways	3.98934	1	up	0.0185
Dimeric alpha-beta barrel	InterPro	3.98925	1	up	0.0185
Antibiotic biosynthesis monooxygenase	InterPro	3.98925	1	up	0.0185
Genes involved in Fatty acid, triacylglycerol, and ketone body metabolism	Broad MSigDB - Canonical Pathways	3.98795	2	up	0.0185
Validated transcriptional targets of AP1 family members Fra1 and Fra2	Broad MSigDB - Canonical Pathways	3.98321	1	up	0.0186
MEIS1 binding site geneset 1	Broad MSigDB - Regulatory Motifs	3.97974	3	down	0.0187
regulation of mitochondrial depolarization	GO	3.97761	1	up	0.0187
cellular process involved in reproduction	GO	3.97095	5	up	0.0189
thiolester hydrolase activity	GO	3.97039	2	down	0.0189
Regulation of BAD phosphorylation	Broad MSigDB - Canonical Pathways	3.96998	1	up	0.0189
VEGFR3 signaling in lymphatic endothelium	Broad MSigDB - Canonical Pathways	3.96998	1	up	0.0189
RNA polymerase II core promoter sequence-specific DNA binding transcription factor activity	GO	3.96253	1	down	0.019
Predicted Gene Targets for miR-208	TargetScan miRNA targets DB	3.96054	1	up	0.0191
Phospholipase A2	InterPro	3.95907	1	up	0.0191
p53 signaling pathway	Broad MSigDB - Canonical Pathways	3.95826	2	up	0.0191
neuronal cell body	GO	3.95429	7	down	0.0192
Peptidase S10, serine carboxypeptidase	InterPro	3.94927	1	down	0.0193
sensory perception of light stimulus	GO	3.94874	1	down	0.0193
TAF TATA binding site geneset 3	Broad MSigDB - Regulatory Motifs	3.94567	16	up	0.0193
Netrin, C-terminal	InterPro	3.93545	1	down	0.0195
regulation of anoikis	GO	3.93212	1	up	0.0196
Presenilin action in Notch and Wnt signaling	Broad MSigDB - Canonical Pathways	3.93212	1	up	0.0196
muscle cell proliferation	GO	3.93212	1	up	0.0196
Transcription factor CREB and its extracellular signals	Broad MSigDB - Canonical Pathways	3.93112	1	up	0.0196
VEGFR1 specific signals	Broad MSigDB - Canonical Pathways	3.93112	1	up	0.0196
FOXM1 transcription factor network	Broad MSigDB - Canonical Pathways	3.93104	1	up	0.0196
Nascent polypeptide-associated complex NAC	InterPro	3.92576	1	down	0.0197
ARC complex	Broad MSigDB - Canonical Pathways	3.92327	1	up	0.0198
regulation of glucocorticoid secretion	GO	3.92111	1	up	0.0198
regulation of corticosteroid hormone secretion	GO	3.92111	1	up	0.0198
G-protein coupled peptide receptor activity	GO	3.91714	2	down	0.0199
synaptic transmission	GO	3.90983	5	up	0.02
TIMP-like, OB-fold	InterPro	3.90904	1	down	0.0201
Cyclin-like	InterPro	3.90596	1	up	0.0201
kinase inhibitor activity	GO	3.89674	1	up	0.0203
olefin biosynthetic process	GO	3.89503	1	up	0.0203
negative regulation of transport	GO	3.89393	4	down	0.0204
Phospholipids as signalling intermediaries	Broad MSigDB - Canonical Pathways	3.89374	1	up	0.0204
Genes related to IL4 rceptor signaling in B lymphocytes	Broad MSigDB - Canonical Pathways	3.89374	1	up	0.0204
Genes involved in Interleukin receptor SHC signaling	Broad MSigDB - Canonical Pathways	3.89374	1	up	0.0204
vitamin D binding	GO	3.89275	1	down	0.0204
channel regulator activity	GO	3.89114	1	up	0.0204
Immunoglobulin-like	InterPro	3.88941	7	up	0.0205
steroid biosynthetic process	GO	3.8842	2	up	0.0206
Bladder cancer	Broad MSigDB - Canonical Pathways	3.88151	1	up	0.0206
Genes involved in Pre-NOTCH Expression and Processing	Broad MSigDB - Canonical Pathways	3.88151	1	up	0.0206
small GTPase regulator activity	GO	3.8774	2	up	0.0207
synaptic vesicle exocytosis	GO	3.87593	1	down	0.0207
amine binding	GO	3.87278	1	down	0.0208
TCF11 MAFG binding site geneset 1	Broad MSigDB - Regulatory Motifs	3.86711	3	down	0.0209
cAMP-dependent protein kinase inhibitor	InterPro	3.86334	1	down	0.021
TRAP complex	Broad MSigDB - Canonical Pathways	3.86137	1	up	0.021
Targets of MicroRNA CTGAGCC,MIR-24	Broad MSigDB - Regulatory Motifs	3.85942	2	down	0.0211
positive regulation of renal sodium excretion	GO	3.85809	1	down	0.0211
Growth Hormone Signaling Pathway	Broad MSigDB - Canonical Pathways	3.85774	1	up	0.0211
HOXA5 binding site geneset 1	Broad MSigDB - Regulatory Motifs	3.85765	1	up	0.0211
negative regulation of protein metabolic process	GO	3.85668	5	up	0.0211
Unknown transcription factor binding site geneset 17	Broad MSigDB - Regulatory Motifs	3.85596	5	up	0.0212
Unknown transcription factor binding site geneset 14	Broad MSigDB - Regulatory Motifs	3.85416	4	down	0.0212
MYCN binding site geneset 1	Broad MSigDB - Regulatory Motifs	3.8497	3	down	0.0213
Genes involved in Amine-derived hormones	Broad MSigDB - Canonical Pathways	3.84896	1	down	0.0213
Targets of MicroRNA CCTGAGT,MIR-510	Broad MSigDB - Regulatory Motifs	3.84846	2	up	0.0213
primary neural tube formation	GO	3.84733	3	up	0.0213
regulation of cysteine-type endopeptidase activity	GO	3.84613	1	down	0.0214
Interferon-induced transmembrane protein	InterPro	3.84463	1	up	0.0214
JUN binding site geneset 8	Broad MSigDB - Regulatory Motifs	3.83347	5	up	0.0216
SMCC complex	Broad MSigDB - Canonical Pathways	3.83183	1	up	0.0217
Leukocyte transendothelial migration	Broad MSigDB - Canonical Pathways	3.83019	3	up	0.0217
L27, C-terminal	InterPro	3.82981	1	up	0.0217
RUNX1 binding site geneset 1	Broad MSigDB - Regulatory Motifs	3.82711	3	up	0.0218
RUNX1 binding site geneset 2	Broad MSigDB - Regulatory Motifs	3.82711	3	up	0.0218
Control of skeletal myogenesis by HDAC and calcium/calmodulin-dependent kinase (CaMK)	Broad MSigDB - Canonical Pathways	3.82301	1	up	0.0219
VEGF, Hypoxia, and Angiogenesis	Broad MSigDB - Canonical Pathways	3.82301	1	up	0.0219
Reelin signaling pathway	Broad MSigDB - Canonical Pathways	3.82301	1	up	0.0219
Genes involved in Antigen Activates B Cell Receptor Leading to Generation of Second Messengers	Broad MSigDB - Canonical Pathways	3.82301	1	up	0.0219
Genes involved in Synthesis of PIPs at the plasma membrane	Broad MSigDB - Canonical Pathways	3.82301	1	up	0.0219
Genes involved in Signaling by FGFR1 mutants	Broad MSigDB - Canonical Pathways	3.82301	1	up	0.0219
Genes involved in Downstream TCR signaling	Broad MSigDB - Canonical Pathways	3.82301	1	up	0.0219
response to cAMP	GO	3.82301	1	up	0.0219
basement membrane	GO	3.82139	3	down	0.0219
neuropeptide receptor activity	GO	3.81781	1	down	0.022
FOXA1 binding site geneset 3	Broad MSigDB - Regulatory Motifs	3.81068	8	up	0.0221
vesicle	GO	3.80479	7	down	0.0223
TFCP2 binding site geneset 1	Broad MSigDB - Regulatory Motifs	3.80443	3	up	0.0223
positive regulation of protein metabolic process	GO	3.80364	7	up	0.0223
Multi-step Regulation of Transcription by Pitx2	Broad MSigDB - Canonical Pathways	3.80315	1	up	0.0223
TCF12 binding site geneset 1	Broad MSigDB - Regulatory Motifs	3.80004	3	down	0.0224
Genes involved in Acyl chain remodelling of PS	Broad MSigDB - Canonical Pathways	3.79822	1	up	0.0224
Regulation of actin cytoskeleton	Broad MSigDB - Canonical Pathways	3.78985	3	up	0.0226
insulin receptor binding	GO	3.78947	1	up	0.0226
IGF1 pathway	Broad MSigDB - Canonical Pathways	3.78947	1	up	0.0226
Nongenotropic Androgen signaling	Broad MSigDB - Canonical Pathways	3.78947	1	up	0.0226
Integrin-linked kinase signaling	Broad MSigDB - Canonical Pathways	3.78936	1	up	0.0226
Ubiquitin-conjugating enzyme/RWD-like	InterPro	3.78933	1	down	0.0226
structure-specific DNA binding	GO	3.7882	3	up	0.0226
Frizzled cysteine-rich domain	InterPro	3.7867	1	down	0.0227
PGR binding site geneset 1	Broad MSigDB - Regulatory Motifs	3.78237	3	up	0.0228
Predicted Gene Targets for miR-29	TargetScan miRNA targets DB	3.78063	7	up	0.0228
Unknown transcription factor binding site geneset 144	Broad MSigDB - Regulatory Motifs	3.78062	2	up	0.0228
Immunoglobulin I-set	InterPro	3.77706	3	down	0.0229
MYC binding site geneset 1	Broad MSigDB - Regulatory Motifs	3.77655	4	down	0.0229
Heat shock protein Hsp20	InterPro	3.77517	1	up	0.0229
negative regulation of double-strand break repair	GO	3.77425	1	up	0.023
nuclear membrane	GO	3.77106	3	down	0.023
Genes involved in Loss of Nlp from mitotic centrosomes	Broad MSigDB - Canonical Pathways	3.7707	1	down	0.023
anterior/posterior pattern specification	GO	3.76929	1	down	0.0231
HnRNP R and Q splicing factor	InterPro	3.76353	1	down	0.0232
Pyruvate kinase, beta-barrel-like	InterPro	3.76317	1	up	0.0232
Inositol phosphate metabolism	Broad MSigDB - Canonical Pathways	3.75842	2	down	0.0233
Unknown transcription factor binding site geneset 143	Broad MSigDB - Regulatory Motifs	3.75771	1	down	0.0233
PAX4 binding site geneset 5	Broad MSigDB - Regulatory Motifs	3.75727	13	down	0.0233
EGF Signaling Pathway	Broad MSigDB - Canonical Pathways	3.75705	1	up	0.0234
Osteopontin-mediated events	Broad MSigDB - Canonical Pathways	3.75705	1	up	0.0234
Genes involved in GPVI-mediated activation cascade	Broad MSigDB - Canonical Pathways	3.75705	1	up	0.0234
Genes involved in CD28 co-stimulation	Broad MSigDB - Canonical Pathways	3.75705	1	up	0.0234
single-organism behavior	GO	3.75681	5	up	0.0234
regulation of vascular permeability	GO	3.75652	1	down	0.0234
Carbonic anhydrase, eukaryotic	InterPro	3.75166	1	down	0.0235
Targets of MicroRNA TATCTGG,MIR-488	Broad MSigDB - Regulatory Motifs	3.74829	1	up	0.0236
Lipoxygenase, LH2	InterPro	3.7482	1	up	0.0236
Lipase/lipooxygenase, PLAT/LH2	InterPro	3.7482	1	up	0.0236
Predicted Gene Targets for miR-499	TargetScan miRNA targets DB	3.74754	2	up	0.0236
negative regulation of cell motility	GO	3.74585	3	down	0.0236
STAT5B binding site geneset 2	Broad MSigDB - Regulatory Motifs	3.74473	3	up	0.0236
Nonaspanin (TM9SF)	InterPro	3.7412	1	down	0.0237
MYC binding site geneset 2	Broad MSigDB - Regulatory Motifs	3.73909	3	down	0.0238
insemination	GO	3.73432	1	down	0.0239
grooming behavior	GO	3.73432	1	down	0.0239
Crotonase, core	InterPro	3.73084	1	down	0.024
Gamma-aminobutyric-acid A receptor, alpha subunit	InterPro	3.73045	1	down	0.024
protein localization to plasma membrane	GO	3.72944	1	up	0.024
PDGF Signaling Pathway	Broad MSigDB - Canonical Pathways	3.72566	1	up	0.0241
Netrin-mediated signaling events	Broad MSigDB - Canonical Pathways	3.72566	1	up	0.0241
pilomotor reflex	GO	3.72347	1	down	0.0242
AHR binding site geneset 2	Broad MSigDB - Regulatory Motifs	3.72093	3	down	0.0242
dendrite morphogenesis	GO	3.71985	1	down	0.0242
PTF1A binding site geneset 1	Broad MSigDB - Regulatory Motifs	3.71401	5	up	0.0244
Quinone oxidoreductase/zeta-crystallin, conserved site	InterPro	3.70896	1	down	0.0245
epidermis development	GO	3.70631	2	up	0.0246
defense response to Gram-positive bacterium	GO	3.70484	1	down	0.0246
Genes involved in Acyl chain remodelling of PI	Broad MSigDB - Canonical Pathways	3.70401	1	up	0.0246
Pleckstrin-like	InterPro	3.69949	2	up	0.0247
Phosphopantetheine attachment site	InterPro	3.69618	1	up	0.0248
ONECUT1 binding site geneset 1	Broad MSigDB - Regulatory Motifs	3.6944	4	up	0.0249
regulation of stem cell differentiation	GO	3.69355	1	up	0.0249
Genes involved in Recruitment of mitotic centrosome proteins and complexes	Broad MSigDB - Canonical Pathways	3.69092	1	down	0.0249
Unknown transcription factor binding site geneset 156	Broad MSigDB - Regulatory Motifs	3.68172	7	down	0.0252
regulation of glucose import in response to insulin stimulus	GO	3.67336	1	down	0.0254
NR3C1 binding site geneset 4	Broad MSigDB - Regulatory Motifs	3.67192	1	down	0.0254
regulation of sensory perception of pain	GO	3.67107	1	down	0.0254
regulation of skeletal muscle cell differentiation	GO	3.67031	1	up	0.0255
Genes involved in NRAGE signals death through JNK	Broad MSigDB - Canonical Pathways	3.66844	2	down	0.0255
Adrenergic Pathway	Broad MSigDB - Canonical Pathways	3.66577	1	up	0.0256
Genes related to CD40 signaling	Broad MSigDB - Canonical Pathways	3.66577	1	up	0.0256
IL23-mediated signaling events	Broad MSigDB - Canonical Pathways	3.66577	1	up	0.0256
muscle cell development	GO	3.65746	2	up	0.0258
Targets of MicroRNA TAGGTCA,MIR-192,MIR-215	Broad MSigDB - Regulatory Motifs	3.65627	1	down	0.0258
mitotic cell cycle G2/M transition checkpoint	GO	3.65584	1	up	0.0258
UBP1 binding site geneset 1	Broad MSigDB - Regulatory Motifs	3.65321	2	down	0.0259
NKX3-1 binding site geneset 1	Broad MSigDB - Regulatory Motifs	3.64969	2	up	0.026
Aminoacyl-tRNA synthetase, class II	InterPro	3.64097	1	down	0.0262
EGF receptor (ErbB1) signaling pathway	Broad MSigDB - Canonical Pathways	3.63714	1	up	0.0263
Targets of MicroRNA GTTATAT,MIR-410	Broad MSigDB - Regulatory Motifs	3.63694	2	down	0.0263
Genes involved in Cytokine Signaling in Immune system	Broad MSigDB - Canonical Pathways	3.63619	3	up	0.0264
cellular biogenic amine metabolic process	GO	3.62884	1	down	0.0265
negative regulation of cellular component movement	GO	3.62836	3	down	0.0266
LEF1 binding site geneset 2	Broad MSigDB - Regulatory Motifs	3.62172	2	down	0.0267
Predicted Gene Targets for miR-151	TargetScan miRNA targets DB	3.62082	2	up	0.0268
regulation of cellular senescence	GO	3.62001	1	up	0.0268
Protocadherin beta	InterPro	3.61795	1	up	0.0268
regulation of protein serine/threonine kinase activity	GO	3.61407	3	up	0.0269
GMCSF-mediated signaling events	Broad MSigDB - Canonical Pathways	3.60934	1	up	0.0271
Genes involved in PI3K events in ERBB4 signaling	Broad MSigDB - Canonical Pathways	3.60934	1	up	0.0271
Genes involved in GAB1 signalosome	Broad MSigDB - Canonical Pathways	3.60934	1	up	0.0271
Genes involved in PI3K/AKT activation	Broad MSigDB - Canonical Pathways	3.60934	1	up	0.0271
PITX2 binding site geneset 3	Broad MSigDB - Regulatory Motifs	3.60927	4	up	0.0271
chromosome separation	GO	3.60522	1	up	0.0272
Unknown transcription factor binding site geneset 86	Broad MSigDB - Regulatory Motifs	3.60422	3	down	0.0272
Integrin alpha-2	InterPro	3.60373	1	up	0.0272
Rab-binding	InterPro	3.60358	1	up	0.0272
AMP-activated protein kinase complex	GO	3.60023	1	down	0.0273
Genes involved in Endogenous sterols	Broad MSigDB - Canonical Pathways	3.59412	1	up	0.0275
Genes involved in Binding and entry of HIV virion	Broad MSigDB - Canonical Pathways	3.59379	1	up	0.0275
prolactin signaling pathway	GO	3.59167	1	up	0.0276
protein kinase activity	GO	3.58492	5	up	0.0277
Dorso-ventral axis formation	Broad MSigDB - Canonical Pathways	3.58251	1	up	0.0278
Signaling of Hepatocyte Growth Factor Receptor	Broad MSigDB - Canonical Pathways	3.5823	1	up	0.0278
Thrombin signaling and protease-activated receptors	Broad MSigDB - Canonical Pathways	3.5823	1	up	0.0278
FAS (CD95) signaling pathway	Broad MSigDB - Canonical Pathways	3.5823	1	up	0.0278
trailing edge	GO	3.57823	1	down	0.0279
MEF2A binding site geneset 4	Broad MSigDB - Regulatory Motifs	3.57687	5	down	0.028
TCF1 binding site geneset 2	Broad MSigDB - Regulatory Motifs	3.57397	1	down	0.028
Targets of MicroRNA GTTAAAG,MIR-302B	Broad MSigDB - Regulatory Motifs	3.57297	1	up	0.0281
postsynaptic membrane	GO	3.56959	3	down	0.0282
cellular alkene metabolic process	GO	3.56254	1	up	0.0284
Wnt-protein binding	GO	3.56171	1	down	0.0284
leukocyte activation	GO	3.55689	5	up	0.0285
Syndecan-4-mediated signaling events	Broad MSigDB - Canonical Pathways	3.55663	2	up	0.0285
IL-2 Receptor Beta Chain in T cell Activation	Broad MSigDB - Canonical Pathways	3.556	1	up	0.0286
Fc Epsilon Receptor I Signaling in Mast Cells	Broad MSigDB - Canonical Pathways	3.556	1	up	0.0286
Signaling events regulated by Ret tyrosine kinase	Broad MSigDB - Canonical Pathways	3.556	1	up	0.0286
response to unfolded protein	GO	3.55582	1	up	0.0286
Calcium/calmodulin dependent protein kinase II, association-domain	InterPro	3.55131	1	down	0.0287
Calcium/calmodulin-dependent protein kinase II isoform	InterPro	3.55131	1	down	0.0287
perikaryon	GO	3.54315	1	down	0.0289
Nitrogen metabolism	Broad MSigDB - Canonical Pathways	3.54307	1	down	0.0289
Protease inhibitor I4, serpin	InterPro	3.54254	2	up	0.0289
ATF-2 transcription factor network	Broad MSigDB - Canonical Pathways	3.53867	1	up	0.0291
NR3C1 binding site geneset 5	Broad MSigDB - Regulatory Motifs	3.53737	1	down	0.0291
Glycoside hydrolase, family 1	InterPro	3.53548	1	down	0.0291
olefin metabolic process	GO	3.53477	1	up	0.0292
cell cycle	GO	3.53203	8	up	0.0292
phosphatase regulator activity	GO	3.5313	1	up	0.0293
B Cell Antigen Receptor	Broad MSigDB - Canonical Pathways	3.53038	1	up	0.0293
positive regulation of dendrite development	GO	3.52871	1	up	0.0293
Histidine acid phosphatase	InterPro	3.52871	1	down	0.0293
beta-Alanine metabolism	Broad MSigDB - Canonical Pathways	3.52592	1	down	0.0294
positive regulation of steroid hormone secretion	GO	3.5206	1	up	0.0296
Serine/threonine protein kinase, active site	InterPro	3.51773	6	down	0.0297
Y branching of actin filaments	Broad MSigDB - Canonical Pathways	3.51426	1	down	0.0298
Unknown transcription factor binding site geneset 163	Broad MSigDB - Regulatory Motifs	3.51243	2	up	0.0298
erythrocyte development	GO	3.51207	1	up	0.0298
Apoptotic DNA fragmentation and tissue homeostasis	Broad MSigDB - Canonical Pathways	3.51126	1	up	0.0299
positive regulation of ERBB signaling pathway	GO	3.51065	1	up	0.0299
regulation of purine nucleotide biosynthetic process	GO	3.50747	2	down	0.03
FOXF2 binding site geneset 2	Broad MSigDB - Regulatory Motifs	3.50662	2	down	0.03
Viral myocarditis	Broad MSigDB - Canonical Pathways	3.50524	1	up	0.03
MYOD1 binding site geneset 4	Broad MSigDB - Regulatory Motifs	3.50498	12	up	0.03
GATA1 binding site geneset 7	Broad MSigDB - Regulatory Motifs	3.50287	3	up	0.0301
alpha-Linolenic acid metabolism	Broad MSigDB - Canonical Pathways	3.50198	1	up	0.0301
hair follicle morphogenesis	GO	3.50198	1	up	0.0301
Predicted Gene Targets for miR-146	TargetScan miRNA targets DB	3.5014	3	down	0.0302
Integrin alpha beta-propellor	InterPro	3.49986	1	up	0.0302
Zinc/iron permease	InterPro	3.4993	1	down	0.0302
Pleckstrin homology-type	InterPro	3.49827	2	up	0.0302
Targets of MicroRNA GTATTAT,MIR-369-3P	Broad MSigDB - Regulatory Motifs	3.49821	2	up	0.0303
Proximal tubule bicarbonate reclamation	Broad MSigDB - Canonical Pathways	3.49723	1	down	0.0303
Genes involved in Mitotic G2-G2/M phases	Broad MSigDB - Canonical Pathways	3.49586	1	down	0.0303
Genes involved in Branched-chain amino acid catabolism	Broad MSigDB - Canonical Pathways	3.4956	1	down	0.0303
Unknown transcription factor binding site geneset 146	Broad MSigDB - Regulatory Motifs	3.49132	2	down	0.0305
retina development in camera-type eye	GO	3.4859	3	up	0.0306
L27	InterPro	3.4815	1	up	0.0308
Plasma membrane estrogen receptor signaling	Broad MSigDB - Canonical Pathways	3.4811	1	up	0.0308
Internalization of ErbB1	Broad MSigDB - Canonical Pathways	3.4811	1	up	0.0308
Genes involved in Interleukin-2 signaling	Broad MSigDB - Canonical Pathways	3.4811	1	up	0.0308
maintenance of protein location	GO	3.48065	1	up	0.0308
neurotransmitter transport	GO	3.4789	2	up	0.0308
SNARE associated Golgi protein	InterPro	3.47787	1	down	0.0309
positive regulation of transcription from RNA polymerase II promoter involved in smooth muscle cell differentiation	GO	3.47561	1	down	0.0309
muscle organ development	GO	3.47298	2	up	0.031
Validated targets of C-MYC transcriptional repression	Broad MSigDB - Canonical Pathways	3.47293	1	up	0.031
Mediator complex	Broad MSigDB - Canonical Pathways	3.47102	1	up	0.0311
GPCR, family 3, nine cysteines region	InterPro	3.4687	1	down	0.0312
Genes involved in Class C/3 (Metabotropic glutamate/pheromone receptors)	Broad MSigDB - Canonical Pathways	3.4687	1	down	0.0312
HAND1 binding site geneset 1	Broad MSigDB - Regulatory Motifs	3.46803	1	down	0.0312
transmission of nerve impulse	GO	3.46752	6	up	0.0312
Genes involved in Acyl chain remodelling of PG	Broad MSigDB - Canonical Pathways	3.46617	1	up	0.0312
Notch-mediated HES/HEY network	Broad MSigDB - Canonical Pathways	3.46385	2	up	0.0313
NFE2L1 binding site geneset 2	Broad MSigDB - Regulatory Motifs	3.4619	5	down	0.0314
behavior	GO	3.46053	6	up	0.0314
axoneme	GO	3.45969	2	up	0.0314
Aldosterone-regulated sodium reabsorption	Broad MSigDB - Canonical Pathways	3.45737	1	up	0.0315
Genes involved in PI3K events in ERBB2 signaling	Broad MSigDB - Canonical Pathways	3.45737	1	up	0.0315
RXR and RAR heterodimerization with other nuclear receptor	Broad MSigDB - Canonical Pathways	3.45112	1	up	0.0317
Interleukin 4 (IL-4) Pathway	Broad MSigDB - Canonical Pathways	3.45108	1	down	0.0317
CENP-B, N-terminal DNA-binding	InterPro	3.45081	1	up	0.0317
EF-hand, Ca insensitive	InterPro	3.45029	1	up	0.0317
All Peptidase Inhibitors	Peptidase Inhibitors	3.44277	2	down	0.032
response to topologically incorrect protein	GO	3.44165	1	up	0.032
Targets of MicroRNA ACCATTT,MIR-522	Broad MSigDB - Regulatory Motifs	3.44128	4	down	0.032
negative regulation of locomotion	GO	3.43932	3	down	0.0321
Genes involved in Amine ligand-binding receptors	Broad MSigDB - Canonical Pathways	3.43767	1	up	0.0321
structural constituent of eye lens	GO	3.43702	1	up	0.0322
copulation	GO	3.43622	1	down	0.0322
MEF2A binding site geneset 2	Broad MSigDB - Regulatory Motifs	3.43494	3	down	0.0322
High mobility group box, HMG1/HMG2, subgroup	InterPro	3.43425	1	up	0.0322
T Cell Receptor Signaling Pathway	Broad MSigDB - Canonical Pathways	3.4342	1	up	0.0323
PAR1-mediated thrombin signaling events	Broad MSigDB - Canonical Pathways	3.4342	1	up	0.0323
CXCR3-mediated signaling events	Broad MSigDB - Canonical Pathways	3.4342	1	up	0.0323
Genes involved in Signaling by FGFR mutants	Broad MSigDB - Canonical Pathways	3.4342	1	up	0.0323
Genes involved in Interleukin-3, 5 and GM-CSF signaling	Broad MSigDB - Canonical Pathways	3.4342	1	up	0.0323
Targets of MicroRNA ACTGAAA,MIR-30A-3P,MIR-30E-3P	Broad MSigDB - Regulatory Motifs	3.43027	4	down	0.0324
Protease inhibitor, Kazal-type	InterPro	3.42967	1	down	0.0324
Prion diseases	Broad MSigDB - Canonical Pathways	3.42763	1	up	0.0325
PAX3 binding site geneset 1	Broad MSigDB - Regulatory Motifs	3.42662	1	down	0.0325
Unknown transcription factor binding site geneset 96	Broad MSigDB - Regulatory Motifs	3.42639	2	up	0.0325
JUN binding site geneset 3	Broad MSigDB - Regulatory Motifs	3.42537	5	up	0.0325
regulation of embryonic development	GO	3.4141	2	up	0.0329
Genes involved in Hemostasis	Broad MSigDB - Canonical Pathways	3.41403	6	up	0.0329
Differentiation Pathway in PC12 Cells; this is a specific case of PAC1 Receptor Pathway.	Broad MSigDB - Canonical Pathways	3.41157	1	up	0.033
ErbB2/ErbB3 signaling events	Broad MSigDB - Canonical Pathways	3.41157	1	up	0.033
ribosome biogenesis	GO	3.41095	3	down	0.033
Genes involved in Mitochondrial tRNA aminoacylation	Broad MSigDB - Canonical Pathways	3.40604	1	down	0.0332
RFX1 binding site geneset 1	Broad MSigDB - Regulatory Motifs	3.40596	3	down	0.0332
ETS2 binding site geneset 1	Broad MSigDB - Regulatory Motifs	3.40132	3	down	0.0333
Genes involved in Acyl chain remodelling of PE	Broad MSigDB - Canonical Pathways	3.39828	1	up	0.0334
Actin-binding FH2	InterPro	3.39804	1	down	0.0334
heme binding	GO	3.39738	1	down	0.0335
Calponin Protein Family	InterPro	3.39517	1	down	0.0335
Role of Ran in mitotic spindle regulation	Broad MSigDB - Canonical Pathways	3.3917	1	down	0.0337
translation	GO	3.39004	5	down	0.0337
Genes related to chemotaxis	Broad MSigDB - Canonical Pathways	3.38946	1	up	0.0337
Insulin Pathway	Broad MSigDB - Canonical Pathways	3.38946	1	up	0.0337
calcium- and calmodulin-dependent protein kinase complex	GO	3.38686	1	down	0.0338
Predicted Gene Targets for miR-22	TargetScan miRNA targets DB	3.3827	2	down	0.034
YY1 binding site geneset 2	Broad MSigDB - Regulatory Motifs	3.38221	3	up	0.034
Regulation of Telomerase	Broad MSigDB - Canonical Pathways	3.38198	1	up	0.034
multicellular organismal signaling	GO	3.37886	6	up	0.0341
NFkB activation by Nontypeable Hemophilus influenzae	Broad MSigDB - Canonical Pathways	3.37413	1	down	0.0342
Unknown transcription factor binding site geneset 142	Broad MSigDB - Regulatory Motifs	3.3725	10	down	0.0343
Type II diabetes mellitus	Broad MSigDB - Canonical Pathways	3.36785	1	up	0.0345
Members of the BCR signaling pathway	Broad MSigDB - Canonical Pathways	3.36785	1	up	0.0345
a6b1 and a6b4 Integrin signaling	Broad MSigDB - Canonical Pathways	3.36785	1	up	0.0345
Genes involved in PI Metabolism	Broad MSigDB - Canonical Pathways	3.36785	1	up	0.0345
Genes involved in TCR signaling	Broad MSigDB - Canonical Pathways	3.36785	1	up	0.0345
JNK MAP kinase	InterPro	3.36573	1	down	0.0345
NHLH1 binding site geneset 2	Broad MSigDB - Regulatory Motifs	3.36414	4	up	0.0346
AWS Protein Family	InterPro	3.36382	1	up	0.0346
cellular response to decreased oxygen levels	GO	3.35857	1	up	0.0348
Genes involved in YAP1- and WWTR1 (TAZ)-stimulated gene expression	Broad MSigDB - Canonical Pathways	3.35736	1	up	0.0348
TFAP2A binding site geneset 1	Broad MSigDB - Regulatory Motifs	3.35557	2	down	0.0349
cell projection part	GO	3.35498	8	up	0.0349
Genes involved in Regulation of Rheb GTPase activity by AMPK	Broad MSigDB - Canonical Pathways	3.35281	1	down	0.035
regulation of exocytosis	GO	3.35231	3	up	0.035
Targets of MicroRNA TGCTTTG,MIR-330	Broad MSigDB - Regulatory Motifs	3.35146	5	up	0.035
YY1 binding site geneset 3	Broad MSigDB - Regulatory Motifs	3.3502	3	up	0.0351
Unknown transcription factor binding site geneset 33	Broad MSigDB - Regulatory Motifs	3.3493	4	up	0.0351
protein dimerization activity	GO	3.34904	8	up	0.0351
Laminin, N-terminal	InterPro	3.33899	1	up	0.0355
LMO2 binding site geneset 2	Broad MSigDB - Regulatory Motifs	3.33752	2	up	0.0355
Spliceosome	Broad MSigDB - Canonical Pathways	3.33634	1	down	0.0356
growth factor binding	GO	3.33397	3	up	0.0357
Targets of MicroRNA GGCAGCT,MIR-22	Broad MSigDB - Regulatory Motifs	3.32887	3	down	0.0358
GCM1 binding site geneset 1	Broad MSigDB - Regulatory Motifs	3.32711	2	down	0.0359
Mediator complex	Broad MSigDB - Canonical Pathways	3.32226	1	up	0.0361
Immunoglobulin-like fold	InterPro	3.3218	7	up	0.0361
FG-GAP	InterPro	3.32052	1	up	0.0361
regulation of renal sodium excretion	GO	3.31571	1	down	0.0363
PET Protein Family	InterPro	3.31398	1	up	0.0364
Genes involved in Neurotransmitter Receptor Binding And Downstream Transmission In The Postsynaptic Cell	Broad MSigDB - Canonical Pathways	3.31277	3	down	0.0364
organ growth	GO	3.30984	1	up	0.0365
Unknown transcription factor binding site geneset 15	Broad MSigDB - Regulatory Motifs	3.30615	5	up	0.0367
Class I PI3K signaling events	Broad MSigDB - Canonical Pathways	3.30576	1	up	0.0367
Genes involved in Circadian Repression of Expression by REV-ERBA	Broad MSigDB - Canonical Pathways	3.30518	1	up	0.0367
STAT1 binding site geneset 2	Broad MSigDB - Regulatory Motifs	3.30356	5	up	0.0368
Unknown transcription factor binding site geneset 106	Broad MSigDB - Regulatory Motifs	3.29771	5	down	0.037
Folate biosynthesis	Broad MSigDB - Canonical Pathways	3.29768	1	down	0.037
JUN binding site geneset 2	Broad MSigDB - Regulatory Motifs	3.29703	5	up	0.037
GTF3A binding site geneset 2	Broad MSigDB - Regulatory Motifs	3.29516	2	down	0.0371
endothelial cell differentiation	GO	3.29412	1	up	0.0371
mediator complex	GO	3.28839	1	up	0.0373
RNA polymerase II core promoter proximal region sequence-specific DNA binding	GO	3.28839	1	up	0.0373
tetrapyrrole binding	GO	3.28795	1	down	0.0373
spliceosomal complex	GO	3.28675	2	down	0.0374
Targets of MicroRNA GCTGAGT,MIR-512-5P	Broad MSigDB - Regulatory Motifs	3.28592	1	up	0.0374
Angiopoietin receptor Tie2-mediated signaling	Broad MSigDB - Canonical Pathways	3.28592	1	up	0.0374
Signaling events mediated by Stem cell factor receptor (c-Kit)	Broad MSigDB - Canonical Pathways	3.28592	1	up	0.0374
steroid hydroxylase activity	GO	3.28549	1	up	0.0374
Peptidase C2, calpain	InterPro	3.2854	1	down	0.0374
maintenance of location	GO	3.28533	2	up	0.0374
RFX1 binding site geneset 3	Broad MSigDB - Regulatory Motifs	3.28332	3	down	0.0375
SP1 binding site geneset 5	Broad MSigDB - Regulatory Motifs	3.28325	1	up	0.0375
neurotransmitter receptor activity	GO	3.28305	1	down	0.0375
Actin-binding FH2 and DRF autoregulatory	InterPro	3.28194	1	up	0.0376
Predicted Gene Targets for miR-488	TargetScan miRNA targets DB	3.28177	1	up	0.0376
Targets of MicroRNA CAGCTTT,MIR-320	Broad MSigDB - Regulatory Motifs	3.27915	3	up	0.0377
cell growth	GO	3.27874	2	up	0.0377
Gamma-aminobutyric Acid Receptor Life Cycle	Broad MSigDB - Canonical Pathways	3.27789	1	down	0.0377
EPS15 homology (EH)	InterPro	3.27414	1	down	0.0378
ErbB1 downstream signaling	Broad MSigDB - Canonical Pathways	3.27255	2	up	0.0379
Doublecortin	InterPro	3.2717	1	up	0.0379
carbohydrate biosynthetic process	GO	3.27097	2	down	0.038
Ribosomal protein L7Ae/L30e/S12e/Gadd45	InterPro	3.26729	1	down	0.0381
mTOR signaling pathway	Broad MSigDB - Canonical Pathways	3.26648	1	up	0.0381
NFAT and Hypertrophy of the heart (Transcription in the broken heart)	Broad MSigDB - Canonical Pathways	3.26648	1	up	0.0381
Genes related to the insulin receptor pathway	Broad MSigDB - Canonical Pathways	3.26648	1	up	0.0381
regulation of lipid metabolic process	GO	3.26441	3	down	0.0382
Targets of MicroRNA AAGCAAT,MIR-137	Broad MSigDB - Regulatory Motifs	3.26436	2	up	0.0382
Cation efflux protein	InterPro	3.26301	1	up	0.0383
one-carbon metabolic process	GO	3.26014	1	down	0.0384
TFAP2C binding site geneset 1	Broad MSigDB - Regulatory Motifs	3.2585	2	down	0.0384
Phosphatidylinositol-4-phosphate 5-kinase, core, subgroup	InterPro	3.25817	1	down	0.0385
Fibrillar collagen, C-terminal	InterPro	3.25654	1	up	0.0385
Genes involved in RORA Activates Circadian Expression	Broad MSigDB - Canonical Pathways	3.25568	1	up	0.0386
LEF1 binding site geneset 3	Broad MSigDB - Regulatory Motifs	3.25369	12	down	0.0386
Phospholipase A2, active site	InterPro	3.24689	1	up	0.0389
Linoleic acid metabolism	Broad MSigDB - Canonical Pathways	3.24689	1	up	0.0389
amino acid binding	GO	3.24303	1	down	0.039
phospholipid binding	GO	3.23732	3	up	0.0393
Regulation of nuclear beta catenin signaling and target gene transcription	Broad MSigDB - Canonical Pathways	3.23464	2	up	0.0394
Renal cell carcinoma	Broad MSigDB - Canonical Pathways	3.23433	2	up	0.0394
positive regulation of neural precursor cell proliferation	GO	3.23371	1	up	0.0394
WWE	InterPro	3.23053	1	up	0.0395
response to inorganic substance	GO	3.23025	3	down	0.0395
GATA6 binding site geneset 1	Broad MSigDB - Regulatory Motifs	3.22358	3	up	0.0398
SH2 motif	InterPro	3.22152	2	up	0.0399
cell-cell signaling	GO	3.22055	6	up	0.0399
CUTL1 binding site geneset 2	Broad MSigDB - Regulatory Motifs	3.21977	2	up	0.04
Genes involved in Acyl chain remodelling of PC	Broad MSigDB - Canonical Pathways	3.21927	1	up	0.04
embryonic organ development	GO	3.21511	2	down	0.0402
MYB binding site geneset 2	Broad MSigDB - Regulatory Motifs	3.21242	4	down	0.0403
Targets of MicroRNA CTCCAAG,MIR-432	Broad MSigDB - Regulatory Motifs	3.21102	2	down	0.0403
Genes involved in PI-3K cascade	Broad MSigDB - Canonical Pathways	3.21041	1	up	0.0403
EGR1 binding site geneset 1	Broad MSigDB - Regulatory Motifs	3.20826	2	up	0.0404
fibrillar collagen	GO	3.20627	1	up	0.0405
Guanylate kinase	InterPro	3.2055	1	up	0.0405
Phosphatidylinositol-4-phosphate 5-kinase, core	InterPro	3.20517	1	down	0.0406
Unknown transcription factor binding site geneset 149	Broad MSigDB - Regulatory Motifs	3.20309	6	down	0.0406
PLU-1-like	InterPro	3.19949	1	up	0.0408
development of primary male sexual characteristics	GO	3.19808	1	up	0.0408
CUTL1 binding site geneset 1	Broad MSigDB - Regulatory Motifs	3.19808	2	up	0.0408
CUTL1 binding site geneset 3	Broad MSigDB - Regulatory Motifs	3.19438	1	up	0.041
Genes involved in Cell death signalling via NRAGE, NRIF and NADE	Broad MSigDB - Canonical Pathways	3.19298	2	down	0.041
IL2-mediated signaling events	Broad MSigDB - Canonical Pathways	3.19243	1	up	0.0411
protein secretion	GO	3.19077	1	up	0.0411
SP1 binding site geneset 1	Broad MSigDB - Regulatory Motifs	3.18914	3	down	0.0412
Spliceosome	Broad MSigDB - Canonical Pathways	3.18833	1	down	0.0412
Predicted Gene Targets for miR-192	TargetScan miRNA targets DB	3.18311	1	down	0.0415
Predicted Gene Targets for miR-124a	TargetScan miRNA targets DB	3.1776	7	up	0.0417
RNA polymerase II transcription factor binding transcription factor activity involved in positive regulation of transcription	GO	3.17688	1	up	0.0417
Myb transcription factor	InterPro	3.17485	1	up	0.0418
GATA1 binding site geneset 6	Broad MSigDB - Regulatory Motifs	3.17468	3	up	0.0418
positive regulation of blood pressure	GO	3.17289	1	up	0.0419
Ribosome, cytoplasmic	Broad MSigDB - Canonical Pathways	3.17144	2	down	0.0419
fatty acid metabolic process	GO	3.17107	2	up	0.042
Unknown transcription factor binding site geneset 135	Broad MSigDB - Regulatory Motifs	3.16649	4	down	0.0422
protein localization to membrane	GO	3.16292	1	up	0.0423
regulation of steroid hormone secretion	GO	3.15946	1	up	0.0424
Alcohol dehydrogenase GroES-like	InterPro	3.15849	1	down	0.0425
Unknown transcription factor binding site geneset 36	Broad MSigDB - Regulatory Motifs	3.15829	2	down	0.0425
Targets of MicroRNA GTACAGG,MIR-486	Broad MSigDB - Regulatory Motifs	3.15743	1	up	0.0425
Genes involved in Costimulation by the CD28 family	Broad MSigDB - Canonical Pathways	3.15743	1	up	0.0425
Splicing factor ELAV/HuD	InterPro	3.15456	1	down	0.0427
MEF2A binding site geneset 1	Broad MSigDB - Regulatory Motifs	3.15152	3	down	0.0428
epidermis morphogenesis	GO	3.14967	1	up	0.0429
Propanoate metabolism	Broad MSigDB - Canonical Pathways	3.1483	1	down	0.0429
embryonic morphogenesis	GO	3.148	7	up	0.0429
Targets of MicroRNA GTGCCTT,MIR-506	Broad MSigDB - Regulatory Motifs	3.14764	5	up	0.043
Unknown transcription factor binding site geneset 10	Broad MSigDB - Regulatory Motifs	3.14653	2	up	0.043
synaptic vesicle transport	GO	3.1461	1	down	0.043
Unknown transcription factor binding site geneset 99	Broad MSigDB - Regulatory Motifs	3.14601	3	down	0.043
Genes involved in Peptide chain elongation	Broad MSigDB - Canonical Pathways	3.14356	2	down	0.0431
DNA synthesome complex (17 subunits)	Broad MSigDB - Canonical Pathways	3.1433	1	up	0.0431
multi-multicellular organism process	GO	3.14329	1	down	0.0431
SHP2 signaling	Broad MSigDB - Canonical Pathways	3.14041	1	up	0.0433
cilium	GO	3.13698	1	down	0.0434
Targets of MicroRNA CAGGGTC,MIR-504	Broad MSigDB - Regulatory Motifs	3.13667	2	up	0.0434
Genes involved in Apoptosis induced DNA fragmentation	Broad MSigDB - Canonical Pathways	3.13437	1	down	0.0435
Unknown transcription factor binding site geneset 18	Broad MSigDB - Regulatory Motifs	3.13257	1	down	0.0436
Calponin-like actin-binding subtype	InterPro	3.13207	1	down	0.0436
phosphoprotein binding	GO	3.12367	1	up	0.044
Frizzled protein	InterPro	3.1236	1	up	0.044
Unknown transcription factor binding site geneset 43	Broad MSigDB - Regulatory Motifs	3.11869	3	down	0.0442
male sex differentiation	GO	3.11782	1	up	0.0443
keratinization	GO	3.1175	1	down	0.0443
I1 - Inhibitor family I1 (Kazal family)	Peptidase Inhibitors	3.11038	1	down	0.0446
Progesterone-mediated oocyte maturation	Broad MSigDB - Canonical Pathways	3.10113	2	up	0.045
von Willebrand factor, type C	InterPro	3.09992	1	up	0.0451
Genes involved in Triglyceride Biosynthesis	Broad MSigDB - Canonical Pathways	3.09698	1	up	0.0452
STAT1 binding site geneset 4	Broad MSigDB - Regulatory Motifs	3.09605	3	up	0.0452
regulation of double-strand break repair	GO	3.09244	1	up	0.0454
Fc-epsilon receptor I signaling in mast cells	Broad MSigDB - Canonical Pathways	3.09106	1	up	0.0455
CENP-B protein	InterPro	3.09015	1	up	0.0455
Ribosome	Broad MSigDB - Canonical Pathways	3.08921	2	down	0.0455
Zinc finger, CCHC-type	InterPro	3.0877	1	down	0.0456
laminin complex	GO	3.087	1	down	0.0456
response to external stimulus	GO	3.08646	5	up	0.0457
organic cyclic compound biosynthetic process	GO	3.08245	4	up	0.0458
Integrin family cell surface interactions	Broad MSigDB - Canonical Pathways	3.08037	1	up	0.0459
Guanylate kinase/L-type calcium channel region	InterPro	3.07482	1	up	0.0462
von Willebrand factor, type A	InterPro	3.07423	1	down	0.0462
Reversal of Insulin Resistance by Leptin	Broad MSigDB - Canonical Pathways	3.07095	1	down	0.0464
Zinc finger, B-box	InterPro	3.06955	1	down	0.0464
Predicted Gene Targets for miR-139	TargetScan miRNA targets DB	3.06629	3	up	0.0466
FOXD1 binding site geneset 1	Broad MSigDB - Regulatory Motifs	3.06461	2	down	0.0467
Unknown transcription factor binding site geneset 125	Broad MSigDB - Regulatory Motifs	3.06422	2	down	0.0467
coenzyme binding	GO	3.06385	3	down	0.0467
Targets of MicroRNA GGTAACC,MIR-409-5P	Broad MSigDB - Regulatory Motifs	3.0591	1	down	0.0469
Unknown transcription factor binding site geneset 101	Broad MSigDB - Regulatory Motifs	3.05608	2	down	0.0471
Unknown transcription factor binding site geneset 116	Broad MSigDB - Regulatory Motifs	3.05463	1	up	0.0471
SRY binding site geneset 1	Broad MSigDB - Regulatory Motifs	3.05424	2	down	0.0472
Peptidase M12B, ADAM-TS	InterPro	3.05339	1	up	0.0472
Unknown transcription factor binding site geneset 158	Broad MSigDB - Regulatory Motifs	3.05103	1	up	0.0473
Notch signaling pathway	Broad MSigDB - Canonical Pathways	3.04798	1	up	0.0475
Genes involved in Neuronal System	Broad MSigDB - Canonical Pathways	3.04508	4	down	0.0476
tube formation	GO	3.0435	3	up	0.0477
cytoplasmic membrane-bounded vesicle	GO	3.04315	4	down	0.0477
Long hematopoietin receptor, single chain, conserved site	InterPro	3.0424	1	up	0.0477
cellular modified amino acid metabolic process	GO	3.04087	1	down	0.0478
inositol phosphate phosphatase activity	GO	3.03741	1	down	0.048
Predicted Gene Targets for miR-504	TargetScan miRNA targets DB	3.03378	2	up	0.0481
positive regulation of reproductive process	GO	3.03311	1	down	0.0482
GTP1/OBG	InterPro	3.03174	1	down	0.0482
response to cold	GO	3.0311	1	down	0.0483
RhoGAP Protein Family	InterPro	3.029	1	up	0.0484
chromosome segregation	GO	3.02861	3	up	0.0484
ATP-binding region, ATPase-like	InterPro	3.02821	1	up	0.0484
reciprocal DNA recombination	GO	3.02821	1	up	0.0484
reciprocal meiotic recombination	GO	3.02821	1	up	0.0484
GTPase activator activity	GO	3.0278	1	up	0.0484
phenol-containing compound metabolic process	GO	3.02769	1	up	0.0484
SF1 binding site geneset 1	Broad MSigDB - Regulatory Motifs	3.02745	1	down	0.0484
Glycerolipid metabolism	Broad MSigDB - Canonical Pathways	3.02631	1	up	0.0485
hair follicle maturation	GO	3.02416	1	up	0.0486
TCF8 binding site geneset 5	Broad MSigDB - Regulatory Motifs	3.0238	10	up	0.0486
STAT1 binding site geneset 3	Broad MSigDB - Regulatory Motifs	3.0236	3	up	0.0486
Predicted Gene Targets for miR-140	TargetScan miRNA targets DB	3.02266	2	up	0.0487
Unknown transcription factor binding site geneset 127	Broad MSigDB - Regulatory Motifs	3.02234	3	down	0.0487
ADAM-TS Spacer 1	InterPro	3.0203	1	up	0.0488
Alpha6 beta4 integrin-ligand interactions	Broad MSigDB - Canonical Pathways	3.01965	1	down	0.0488
negative regulation of response to DNA damage stimulus	GO	3.01824	1	up	0.0489
Adipocytokine signaling pathway	Broad MSigDB - Canonical Pathways	3.01714	1	up	0.0489
circadian rhythm	GO	3.01567	1	down	0.049
endoplasmic reticulum-Golgi intermediate compartment	GO	3.01425	1	down	0.0491
Unknown transcription factor binding site geneset 66	Broad MSigDB - Regulatory Motifs	3.0141	1	up	0.0491
Genes involved in Signaling by NOTCH	Broad MSigDB - Canonical Pathways	3.01371	1	up	0.0491
MYOG binding site geneset 2	Broad MSigDB - Regulatory Motifs	3.01368	2	down	0.0491
Genes involved in BMAL1:CLOCK/NPAS2 Activates Circadian Expression	Broad MSigDB - Canonical Pathways	3.01249	1	down	0.0492
dendrite development	GO	3.01024	1	down	0.0493
Lipocalin	InterPro	2.99897	1	down	0.0498

## Sheet: TableS5
Table S5. Comparison of gene expression patterns in the DG of adult Cn mutant mice with those of infant mice at different time points after birth
Datasets (adult Cn mutants vs. infant B6)	Overlap p-value	Correlation	Common genes
Mut/Con vs. 8d/29d	3.0 × 10-8	Positive	192
Mut/Con vs. 11d/29d	3.0 × 10-11	Positive	152
Mut/Con vs. 14d/29d (Figs. 3c–3e)	2.7 × 10-13	Positive	106
Mut/Con vs. 17d/29d	1.9 × 10-9	Positive	87
Mut/Con vs. 21d/29d	2.6 × 10-7	Positive	46
Mut/Con vs. 25d/29d	9.2 × 10-7	Positive	40
